# Supplementary material for: International Evidence-Based Medicine Survey of the Veterinary Profession: Information Sources Used by Veterinarians
Source: PLoS One. 2016 Jul 26;11(7):e0159732. doi: 10.1371/journal.pone.0159732 (PMC4961404; doi:10.1371/journal.pone.0159732)
Supplement: S1 Spreadsheet — (XLSX) [file pone.0159732.s001.xlsx]

## Sheet: Key
This excel file contains 6 spreadsheets (excluding this key)
These are :
sheet	sheet name	Description of sheet contents
sheet 1	Demographs	Demographic data of respondents
sheet 2	Info sources	Information sources used by respondents
sheet 3	JournalsOneCol	Journal data from sheet 3 (information sources) stacked for summation; Journals that were nominated as top ten most read (coded 1-10) and most useful (coded 11)
sheet 4	ElecOneCol	Electronic resource data from sheet 3 (information sources) stacked for summation; Journals that were nominated as top ten most read (coded 1-10) and most useful (coded 11)
sheet 5	Top10MostReadJourn_Internat_Nat	Top 10 most read journals categorised as international or national
sheet 6	HowReceivedQuestionnaire	How individuals heard about the questionnaire
The following are Keys to headings in each of the sheets
(NB 1E+14 (99999999999999) in cells denotes blank field):
Sheet 1	Demographic data of respondents
IDNumber	Unique Respondent ID number for questionnaire
Sex	Male=0, Female =1
Age	Respondent age (yrs)
YearOfGrad	Year graduated as a vet
Years graduated	Number of years since graduating at time of survey
GradUK	Graduated outside UK=0, UK=1 (NB dataset includes only respondents working outside UK)
CountryVetSch	Which countryVetSch vet school was in
VetSchool UN Continent	Which continent VetSch vet school was in
VetSchool IMF	Which IMF class of income the country of vet school was in
PGQual	Respondent holds other qualification, no=0, yes=1
No of work cats	Number of works categories respondent works in
WorkCombo	Work categories of respondent listed
ClinWork	Respondent does some clinical work, no=0, yes=1
PercentClinWork	Per cent of respondent's work time spent doing clinical work
Work - Country	Country of work of respondent
Work UN GeogReg	Geographical region of work of respondent as per United Nations
Work UN Continent	Continent of work of respondent
Work IMF Cat	Which IMF class of income the country of work was in (High, Upper middle, Middle, Lower middle, Low)
Work Developed	Development status of respondent's country of work, Developing (IMFcategories Upper middle, Middle, Lower middle, Low) =0, Developed (IMF High income countries) =1,
YourCaseload	Caseload of respondent nodata=0, 1st opinion only=1 2nd opinion only =2, mixture of first and second opinion=3, other=4
BatchTrack	This a check that all respondents are from global questionnaire data set. All entries read "global"
Sheet 2	Information source data of respondents
IDNumber	Unique Respondent ID number for questionnaire
Clinician	Respondent does some clinical work, no=0, yes=1
WorkDeveloped	Development status of respondent's country of work, Developing (IMFcategories Upper middle, Middle, Lower middle, Low) =0, Developed (IMF High income countries) =1,
SourceJournal Unanswered	Respondent did not answer at least one journal question, no=0, yes=1
Source1Final	1st journal listed (of up to 10) that respondent declared they read most often							*
Source2Final	2nd journal listed (of up to 10) that respondent declared they read most often							*
Source3Final	3rd journal listed (of up to 10) that respondent declared they read most often							*
Source4Final	4th journal listed (of up to 10) that respondent declared they read most often							*
Source5Final	5th journal listed (of up to 10) that respondent declared they read most often							*
Source 6 Final	6th journal listed (of up to 10) that respondent declared they read most often							*
Source7Final	7th journal listed (of up to 10) that respondent declared they read most often							*
Source8Final	8th journal listed (of up to 10) that respondent declared they read most often							*
Source9Final	9th journal listed (of up to 10) that respondent declared they read most often							*
Source 10Final	10th journal listed (of up to 10) that respondent declared they read most often							*
SourceJourMostUseful	Journal that respondent declared they found most useful
ElecSourceUnanswered	Respondent did not answer at least one journal question, no=0, yes=1
Elec1Source	1st electronic resource listed (of up to 10) that respondent declared they read most often							*
Elec2Source	2nd electronic resource listed (of up to 10) that respondent declared they read most often							*
Elec3Source	3rd electronic resource listed (of up to 10) that respondent declared they read most often							*
Elec4Source	4th electronic resource listed (of up to 10) that respondent declared they read most often							*
Elec5Source	5th electronic resource listed (of up to 10) that respondent declared they read most often							*
Elec6Source	6th electronic resource listed (of up to 10) that respondent declared they read most often							*
Elec7Source	7th electronic resource listed (of up to 10) that respondent declared they read most often							*
Elec8Source	8th electronic resource listed (of up to 10) that respondent declared they read most often							*
Elec9Source	9th electronic resource listed (of up to 10) that respondent declared they read most often							*
Elec10Source	10th electronic resource listed (of up to 10) that respondent declared they read most often							*
Electronic Most Useful	electronic resource that respondent declared they found most useful
SciPapAbs	Respondent reads Abstract of papers, no=0, yes=1
SciPapIntro	Respondent reads Introduction of papers, no=0, yes=2
SciPapMats	Respondent reads Materials and methods section of papers, no=0, yes=3
SciPapRes	Respondent reads Results section of papers, no=0, yes=4
SciPapDis	Respondent reads Discussion section of papers, no=0, yes=5
SciPapCon	Respondent reads Conclusion of papers, no=0, yes=6
SciPapConfl	Respondent reads Conflict of Interest statement of papers, no=0, yes=7
SciPapAck	Respondent reads Acknowledgement section of papers, no=0, yes=8
SciPapRefs	Respondent reads References of papers, no=0, yes=9
SciPapAll	Respondent All section of papers, no=0, yes=10
BatchTrack	This a check that all respondents are from global questionnaire data set. All entries read "global"
	* 0 is entered in field where "root" question regarding journal (or electronic) resources was answered but respondent nominated less than 10 journals (or electronic resources)
Sheet 3	JournalsOneCol
IDNumber	Unique Respondent ID number for questionnaire
Clinician	Respondent does some clinical work, no=0, yes=1
WorkDeveloped	Development status of respondent's country of work, Developing (IMFcategories Upper middle, Middle, Lower middle, Low) =0, Developed (IMF High income countries) =1
Work Country	Country of work of respondent
Work UN Continent	Continent of work of respondent
SourceJournal Unanswered	Respondent did not answer at least one journal question, no=0, yes=1
SourceJournalFinal	The final coded name for journal nominated (ie freetext errors etc corrected)
Journal Number	1-10=most read journals nominated by respondent, order in nominated by respondent , 11=most useful journal as nominated by respondent
Sheet 4	ElecOneCol
IDNumber	Unique Respondent ID number for questionnaire
Clinician	Respondent does some clinical work, no=0, yes=1
WorkDeveloped	Development status of respondent's country of work, Developing (IMFcategories Upper middle, Middle, Lower middle, Low) =0, Developed (IMF High income countries) =1
Work Country	Country of work of respondent
Work UN Continent	Continent of work of respondent
SourceJournalFinal	The final coded name for electronic resource nominated (ie freetext errors etc corrected)
Journal Number	1-10=most accessed electronic resource nominated by respondent, order in nominated by respondent , 11=most useful electronic resource as nominated by respondent
Sheet 5	Top10MostReadJourn_Internat_Nat
Publication	Journal name
NATIONAL vs INTERNATIONAL	National =N, International = I
Details	Rationale for national or international classification of journal
Sheet 6	HowReceivedQuestionnaire
Number	Unique Respondent ID number for questionnaire
Category	Categorised source
Clinician	Respondent does some clinical work, no=0, yes=1
Developed	Development status of respondent's country of work, Developing (IMFcategories Upper middle, Middle, Lower middle, Low) =0, Developed (IMF High income countries) =1

## Sheet: Demographs
IDNumber	Sex	Age	YearOfGrad	Years graduated	GradUK	CountryVetSch	VetSchool UN Continent	VetSchool IMF	PGQual	No of work cats	WorkCombo	ClinWork	PercentClinWork	Work - Country	Work UN GeogReg	Work UN Cont	Work IMF Cat	Work Developed	YourCaseload	BatchTrack
5978675	0	53	1980	31	0	Australia	Oceania	High income	1	2	Private Uni	1	25	Singapore	South-Eastern Asia	Asia	High income	1	2	Global
5980469	0	57	1980	31	0	USA	Americas	High income	1	1	Research	1	20	Singapore	South-Eastern Asia	Asia	High income	1	2	Global
5980941	0	49	1989	22	0	France	Europe	High income	0	1	Industry	1							0	Global
5986631	1	35	2005	6	0	Australia	Oceania	High income	1	1	Private	1							0	Global
5994965	0	31	2006	5	0	Australia	Oceania	High income	1	3	Private Uni Industry	1	80	Singapore	South-Eastern Asia	Asia	High income	1	2	Global
6014880	1	35	2000	11	0	Trinidad and Tobago	Americas	High income	1	1	Industry	1	80	Jamaica	Caribbean	Americas	Upper middle income	0	2	Global
6014897	0	39	2002	9	0	Republic of Cuba	Americas	Upper middle income	0	2	Private Gov	1	25	Dominica	Caribbean	Americas	Upper middle income	0	2	Global
6016727	0	50	1988	23	0	New Zealand	Oceania	High income	1	3	Research Industry	1							0	Global
6016982	1	30	2007	4	0	Trinidad and Tobago	Americas	High income	0	1	Private	1	100	Jamaica	Caribbean	Americas	Upper middle income	0	2	Global
6022671	1	47	2000	11	0	Australia	Oceania	High income	0	1	Private	1	80	Australia	Australia and New Zealand	Oceania	High income	1	0	Global
6024355	0	55	1980	31	0	South Africa	Africa	Upper middle income	0	1	Uni	1	10	South Africa	Southern Africa	Africa	Upper middle income	0	2	Global
6030249	0	40	1995	16	1	UK	Europe	High income	1	1	Industry	0							0	Global
6030506	1	36	2000	11	1	UK	Europe	High income	1	1	Private	1	100	Australia	Australia and New Zealand	Oceania	High income	1	1	Global
6030720	1	34	2003	8	0	Slovenia	Europe	High income	0	1	Private	1	100	Slovenia	Southern Europe	Europe	High income	1	2	Global
6034231	1	35	2002	9	0	Croatia	Europe	High income	1	2	Uni Research Outside Break	1	30	Croatia	Southern Europe	Europe	High income	1	2	Global
6034595	1	28	2007	4	0	Portugal	Europe	High income	1	1	Private	1	70	Portugal	Southern Europe	Europe	High income	1	2	Global
6036839	1	37	2000	11	0	Chile	Americas	High income	0	1	Private	1							0	Global
6037826	0	41	1997	14	0	Austria	Europe	High income	0	1	Uni	0							0	Global
6041023	1	44	1997	14	0	Sweden	Europe	High income	0	1	Gov	0							0	Global
6041049	1	40	1997	14	0	Sweden	Europe	High income	0	1		0							0	Global
6041063	1	31	2006	5	0	Romania	Europe	Upper middle income	1	1	Public	0							0	Global
6041103	1	39	2003	8	0	Sweden	Europe	High income	0	1	Private	1	100	Sweden	Northern Europe	Europe	High income	1	2	Global
6041105	1	62	1973	38	0	Sweden	Europe	High income	0	1	Uni	1	20	Sweden	Northern Europe	Europe	High income	1	2	Global
6041111	1	37	1998	13	0	Sweden	Europe	High income	1	1	Private	1							0	Global
6041140	1	43	1996	15	0	Sweden	Europe	High income	0	1	Private	1	0	Sweden	Northern Europe	Europe	High income	1	0	Global
6041158	0	54	1984	27	0	Romania	Europe	Upper middle income		1		1							0	Global
6041189	1	37	2000	11	0	Sweden	Europe	High income	1	1	Uni	1	50	Sweden	Northern Europe	Europe	High income	1	2	Global
6041457	1	55	1982	29	0	Sweden	Europe	High income	1	2	Private Research	1	10	Sweden	Northern Europe	Europe	High income	1	2	Global
6041468	0	58	1983	28		Sweden	Europe	High income	1	1	Private	1	100	Sweden	Northern Europe	Europe	High income	1	2	Global
6041513	1	33	2005	6	0	Denmark	Europe	High income	0	1	Private	1	60	Sweden	Northern Europe	Europe	High income	1	2	Global
6041542	1	30	2006	5	0	Sweden	Europe	High income	0	1	Private	1	100	Sweden	Northern Europe	Europe	High income	1	2	Global
6041630	1	27	2009	2	0	Sweden	Europe	High income	0	1	Uni	1	100	Sweden	Northern Europe	Europe	High income	1	2	Global
6041651	0	62	1973	38	0	Sweden	Europe	High income	1	1	Gov	0							0	Global
6041658	1	48	1989	22	0	Germany	Europe	High income	1	2	Uni Research	0							0	Global
6041663	1	46	1990	21	0	Sweden	Europe	High income	1	2	Private	1	80	Sweden	Northern Europe	Europe	High income	1	2	Global
6041688	1	32	2004	7	0	Sweden	Europe	High income	0	1	Research	0							0	Global
6041701	1	30	2010	1	0	Denmark	Europe	High income	0	1	Private	1	100	Sweden	Northern Europe	Europe	High income	1	2	Global
6041775	1	45	1992	19	0	Sweden	Europe	High income	1	1		0							0	Global
6041776	1	52	1995	16	0	Sweden	Europe	High income	1	1		1	75	Sweden	Northern Europe	Europe	High income	1	2	Global
6041814	1	52	1999	12	0	Sweden	Europe	High income	0	1	Private	1	100	Sweden	Northern Europe	Europe	High income	1	0	Global
6041995	1		2007	4	0	Netherlands	Europe	High income	0	2	Private Uni	1	100	Finland	Northern Europe	Europe	High income	1	2	Global
6041998	0	62	1979	32	0	Sweden	Europe	High income	1	1	Private	1	100	Sweden	Northern Europe	Europe	High income	1	2	Global
6042022	0	52	1990	21	0	Sweden	Europe	High income	1	1	Private	1	100	Sweden	Northern Europe	Europe	High income	1	2	Global
6042070	0	63	1978	33	0	Sweden	Europe	High income	1	1	Uni	1	5	Sweden	Northern Europe	Europe	High income	1	3	Global
6042098	1	34	2003	8	0	Sweden	Europe	High income	0	1	Private	1	100	Sweden	Northern Europe	Europe	High income	1	2	Global
6042188	1	34	1996	15	0	Sweden	Europe	High income	0	1	Private	1	100	Sweden	Northern Europe	Europe	High income	1	2	Global
6042226	1	50	1988	23	0	Sweden	Europe	High income	1	1	Private	1	100	Sweden	Northern Europe	Europe	High income	1	2	Global
6042418	1	43	1993	18	0	Sweden	Europe	High income	1	2	Private Uni	1	20	Sweden	Northern Europe	Europe	High income	1	2	Global
6042463	1	49	1988	23	0	Germany	Europe	High income	0	1	Private	1	80	Sweden	Northern Europe	Europe	High income	1	2	Global
6042539	1	38	2000	11	0	Germany	Europe	High income	1	1	Private	1	90	Sweden	Northern Europe	Europe	High income	1	2	Global
6042563	1	27	2011	0	0	Sweden	Europe	High income	0	1	Private	1	100	Sweden	Northern Europe	Europe	High income	1	2	Global
6042573	1	39	1997	14	0	Finland	Europe	High income	1	1	Uni	1	60	Sweden	Northern Europe	Europe	High income	1	1	Global
6042778	1	46	1991	20	0	Sweden	Europe	High income	1	1	Private	1	80	Sweden	Northern Europe	Europe	High income	1	2	Global
6043066	1	36	2007	4	0	Sweden	Europe	High income	0	1	Private	1	100	Sweden	Northern Europe	Europe	High income	1	2	Global
6043119	1	42	2000	11	0	Sweden	Europe	High income	0	1		1	80	Sweden	Northern Europe	Europe	High income	1	2	Global
6043120	0	42	1995	16	0	Sweden	Europe	High income	0	2	Private Uni	1	20	Sweden	Northern Europe	Europe	High income	1	2	Global
6043211	0	45	2005	6	0	Sweden	Europe	High income	0	1	Private	1	100	Sweden	Northern Europe	Europe	High income	1	2	Global
6043336	0	47	1989	22	0	Sweden	Europe	High income	1	1	Private	1							0	Global
6043610	1	38	1999	12	1	UK	Europe	High income	0	1	Private	1	100	Sweden	Northern Europe	Europe	High income	1	0	Global
6043649	1	50	1988	23	0	Sweden	Europe	High income	0	1		1	75	Sweden	Northern Europe	Europe	High income	1	0	Global
6043795	1	53	1987	24	0	Sweden	Europe	High income		1	Private	1	25	Norway	Northern Europe	Europe	High income	1	2	Global
6044155	0	47	2009	2	0	Sweden	Europe	High income	0	1	Private	1	80	Sweden	Northern Europe	Europe	High income	1	2	Global
6044227	1	46	1995	16	0	Sweden	Europe	High income	1	2	Private Research	1	15	Sweden	Northern Europe	Europe	High income	1	0	Global
6044306	0	55	1981	30	0	Sweden	Europe	High income	1	2	Uni Research	0							0	Global
6044323	1	30	2006	5	0	Sweden	Europe	High income	0	1	Private	1	100	Sweden	Northern Europe	Europe	High income	1	2	Global
6044530	1	40	1998	13	0	Sweden	Europe	High income	0	1	Private	1	100	Sweden	Northern Europe	Europe	High income	1	2	Global
6044544	1	29	2009	2	0	Sweden	Europe	High income	0	1	Private	1	95	Sweden	Northern Europe	Europe	High income	1	2	Global
6044792	0	69	1965	46	0	Australia	Oceania	High income	1	3	Uni Research	0							0	Global
6044874	0	65	1976	35	0	Sweden	Europe	High income	1	2	Private Break	1	10	Sweden	Northern Europe	Europe	High income	1	2	Global
6044976	1	35	2003	8	0	Sweden	Europe	High income	1	1	Private	1	100	Sweden	Northern Europe	Europe	High income	1	2	Global
6044997	1	34	2008	3	0	Switzerland	Europe	High income	0	1	Private	1	100	Sweden	Northern Europe	Europe	High income	1	2	Global
6045102	1	34	2000	11	0	Sweden	Europe	High income	1	1	Private	1	98	Sweden	Northern Europe	Europe	High income	1	2	Global
6045240	1	70	1966	45	0	Sweden	Europe	High income	0	1	Private	1	100	Sweden	Northern Europe	Europe	High income	1	0	Global
6045333	1	40	1997	14	0	Sweden	Europe	High income	1	1	Private	1	90	Sweden	Northern Europe	Europe	High income	1	2	Global
6045469	1	34	2005	6	0	Belgium	Europe	High income	0	1	Private	1	100	Sweden	Northern Europe	Europe	High income	1	2	Global
6045743	1	36	2000	11	0	Sweden	Europe	High income	1	1	Uni	1	95	Sweden	Northern Europe	Europe	High income	1	2	Global
6045857	1	53	1990	21	0	Sweden	Europe	High income	0	2	Gov	1	90	Sweden	Northern Europe	Europe	High income	1	0	Global
6045912	1	43	1996	15	0	Sweden	Europe	High income	0	1	Private	1	80	Sweden	Northern Europe	Europe	High income	1	2	Global
6046318	0	45	1998	13	0	Sweden	Europe	High income	1	1	Private	1	100	Sweden	Northern Europe	Europe	High income	1	2	Global
6046350	0	42	1994	17	0	Sweden	Europe	High income	0	1	Gov	1	75	Sweden	Northern Europe	Europe	High income	1	0	Global
6046359	0	38	1999	12	0	Germany	Europe	High income	1	1	Private	1	100	Norway	Northern Europe	Europe	High income	1	2	Global
6046418	1	55	1983	28	0	Sweden	Europe	High income	1	2	Private Research	1	100	Sweden	Northern Europe	Europe	High income	1	2	Global
6046451	0	61	1981	30	0	Sweden	Europe	High income	1	1		1	50	Sweden	Northern Europe	Europe	High income	1	3	Global
6046477	1	58	1980	31	0	Sweden	Europe	High income	1	1	Private	1	90	Sweden	Northern Europe	Europe	High income	1	2	Global
6046480	1	41	1998	13	0	Sweden	Europe	High income	0	2	Private Gov	0							0	Global
6046556	1	54	1983	28	0	Sweden	Europe	High income	1	1	Private	1	100	Sweden	Northern Europe	Europe	High income	1	2	Global
6046598	0	75	1965	46	0	Sweden	Europe	High income	1	3	Uni Research	0							0	Global
6046817	1	49	2008	3	0	Norway	Europe	High income	0	1	Private	1	100	Sweden	Northern Europe	Europe	High income	1	0	Global
6046835	1	38	1997	14	1	UK	Europe	High income	0	1	Private	1	100	Sweden	Northern Europe	Europe	High income	1	0	Global
6046886	1	39	2005	6	0	Sweden	Europe	High income	0	1	Private	1	90	Sweden	Northern Europe	Europe	High income	1	2	Global
6047230	1	52	1993	18	0	Sweden	Europe	High income	0	1	Private	1	100	Sweden	Northern Europe	Europe	High income	1	2	Global
6047425	1	52	1986	25	0	Sweden	Europe	High income	0	1	Private	1	95	Sweden	Northern Europe	Europe	High income	1	2	Global
6047473	0	53	1983	28	0	Sweden	Europe	High income	1	1	Private	1	100	Sweden	Northern Europe	Europe	High income	1	2	Global
6047507	1	45	2000	11	0	Sweden	Europe	High income	0	1	Private	1	80	Sweden	Northern Europe	Europe	High income	1	0	Global
6047512	1	29	2009	2	0	Sweden	Europe	High income	0	1	Private	1	100	Sweden	Northern Europe	Europe	High income	1	2	Global
6047746	0	55	1982	29	0	USA	Americas	High income	0	1	Private	1	75	Puerto Rico	Caribbean	Americas	High income	1	2	Global
6048720	1	35	2004	7	0	Sweden	Europe	High income	0	1	Private	1	95	Sweden	Northern Europe	Europe	High income	1	2	Global
6049075	1	34	2001	10	0	Sweden	Europe	High income	1	3	Private Uni Research	1	50	Sweden	Northern Europe	Europe	High income	1	0	Global
6049126	1	60	1985	26	0	Sweden	Europe	High income	1	1	Private	1	100	Sweden	Northern Europe	Europe	High income	1	2	Global
6050346	1	60	1989	22	0	Sweden	Europe	High income	0	1	Private	1	80	Sweden	Northern Europe	Europe	High income	1	2	Global
6050358	1	44	1995	16	0	Sweden	Europe	High income	0	1	Private Break	1							0	Global
6050383	1	35	2001	10	0	Norway	Europe	High income	1	1	Private	1	25	Sweden	Northern Europe	Europe	High income	1	2	Global
6050387	1	42	1993	18	0	Sweden	Europe	High income	1	1	Private	1	50	Sweden	Northern Europe	Europe	High income	1	2	Global
6050425	0	57	1980	31	0	Sweden	Europe	High income	1	1	Gov	0							0	Global
6050479	1	34	2001	10	0	Sweden	Europe	High income	0	1	Uni	1	50	Sweden	Northern Europe	Europe	High income	1	2	Global
6050501	0	51	1983	28	0	Egypt	Africa	Lower middle income	0	2	Private	1	25	Sweden	Northern Europe	Europe	High income	1	0	Global
6050545	0	52	2003	8	0	Sweden	Europe	High income	0	3	Private Industry Public	1	40	Sweden	Northern Europe	Europe	High income	1	0	Global
6050571	1	60	1977	34	0	Sweden	Europe	High income	1	2	Private Research Public	1	60	Sweden	Northern Europe	Europe	High income	1	2	Global
6050578	1	37	1997	14	0	Sweden	Europe	High income	1	1	Private	1	100	Sweden	Northern Europe	Europe	High income	1	2	Global
6050579	1	55	1981	30	0	Sweden	Europe	High income	0	1	Private	1	80	Sweden	Northern Europe	Europe	High income	1	2	Global
6050641	0	58	1988	23	0	Sweden	Europe	High income	1	1		1	100	Sweden	Northern Europe	Europe	High income	1	2	Global
6050670	0	64	1973	38	0	Sweden	Europe	High income	0	1	Private	1	40	Sweden	Northern Europe	Europe	High income	1	2	Global
6050689	1	38	2003	8	0	Netherlands	Europe	High income	0	2	Private	1	70	Sweden	Northern Europe	Europe	High income	1	2	Global
6050691	1	27	2009	2	0	Denmark	Europe	High income	0	1	Private	1	95	Sweden	Northern Europe	Europe	High income	1	2	Global
6050706	1	66	1977	34	0	Sweden	Europe	High income	0	2		0							0	Global
6050725	1	49	1995	16	0	Sweden	Europe	High income	0	2	Uni Research Public	0							0	Global
6050816	1	41	1993	18	0	Sweden	Europe	High income	0	1	Outside	1	25	Sweden	Northern Europe	Europe	High income	1	2	Global
6050840	1	34	2008	3	0	Sweden	Europe	High income	0	1	Private	1	100	Sweden	Northern Europe	Europe	High income	1	2	Global
6050884	1	33	2004	7	0	Sweden	Europe	High income	0	1	Gov	1	50	Sweden	Northern Europe	Europe	High income	1	2	Global
6050889	1	39	2006	5	0	Sweden	Europe	High income	0	1	Private	1	100	Sweden	Northern Europe	Europe	High income	1	2	Global
6050934	0	35	2002	9	0	Romania	Europe	Upper middle income	0	1	Private	1	70	Greece	Southern Europe	Europe	High income	1	2	Global
6050967	1	37	2000	11	0	Switzerland	Europe	High income	1	1	Private	1	90	Switzerland	Western Europe	Europe	High income	1	2	Global
6051057	0	65	1976	35	0	Sweden	Europe	High income	1	2	Private	1	20	Sweden	Northern Europe	Europe	High income	1	2	Global
6051249	1	58	1982	29	0	Sweden	Europe	High income	1	3	Uni Research	1	25	Sweden	Northern Europe	Europe	High income	1	0	Global
6051273	1	37	2006	5	0	Sweden	Europe	High income	0	1	Private	1	99	Sweden	Northern Europe	Europe	High income	1	2	Global
6051280	1	34	2003	8	0	Sweden	Europe	High income	1	2	Uni Research	1	10	Sweden	Northern Europe	Europe	High income	1	2	Global
6051362	1	48	1987	24	0	Sweden	Europe	High income	1	1	Private	1	100	Sweden	Northern Europe	Europe	High income	1	2	Global
6051408	1	39	2000	11	0	Sweden	Europe	High income	1	1	Private	1	80	Sweden	Northern Europe	Europe	High income	1	2	Global
6051522	1	36	1997	14	0	Australia	Oceania	High income	1	1	Industry	0							0	Global
6051707	0	39	1997	14	0	Sweden	Europe	High income	0	1	Gov	1	60	Sweden	Northern Europe	Europe	High income	1	0	Global
6051806	0	42	1997	14	0	USA	Americas	High income	1	1	Private	1	100	Puerto Rico	Caribbean	Americas	High income	1	0	Global
6051861	1	37	2001	10	0	Sweden	Europe	High income	0	2	Research	0							0	Global
6052149	0	35	2003	8	0	West Indies	Americas	Upper middle income	1	3	Private Outside	1	50	Puerto Rico	Caribbean	Americas	High income	1	2	Global
6052231	1	40	1996	15	0	USA	Americas	High income	0	1	Research Public	0							0	Global
6052337	1	31	2004	7	0	USA	Americas	High income	1	1	Private	1	100	Puerto Rico	Caribbean	Americas	High income	1	2	Global
6052407	0	37	2002	9	0	West Indies	Americas	Upper middle income	0	1	Private	1	30	Puerto Rico	Caribbean	Americas	High income	1	2	Global
6052468	1	61	1974	37	0	Sweden	Europe	High income	0	1	Gov	1	60	Sweden	Northern Europe	Europe	High income	1	0	Global
6052543		39	2005	6	0	Germany	Europe	High income	0	1	Private	1							0	Global
6053077	0	55	1983	28	0	Philippines	Asia	Lower middle income	0	1	Private	1	100	Puerto Rico	Caribbean	Americas	High income	1	2	Global
6053160	1	38	2000	11	0	USA	Americas	High income	0	1	Private	1	80	Puerto Rico	Caribbean	Americas	High income	1	2	Global
6054032	1	32	2005	6	0	Sweden	Europe	High income	0	1		1	75	Sweden	Northern Europe	Europe	High income	1	2	Global
6054474	1	44	2003	8	0	Sweden	Europe	High income	0	1	Private	1	90	Sweden	Northern Europe	Europe	High income	1	2	Global
6054498	1	55	1994	17	0	Sweden	Europe	High income	0	2	Private	1	10	Sweden	Northern Europe	Europe	High income	1	2	Global
6054505	1	42	2011	0	0	Sweden	Europe	High income	0	1	Private	1	100	Sweden	Northern Europe	Europe	High income	1	2	Global
6054763	1	34	2009	2	0	Sweden	Europe	High income	0	1	Private	1	100	Sweden	Northern Europe	Europe	High income	1	2	Global
6054950	0	38	1998	13	0	USA	Americas	High income	1	1	Private	1	90	Puerto Rico	Caribbean	Americas	High income	1	2	Global
6055245	1	34	2001	10	0	Sweden	Europe	High income	1	2	Gov	1	10	Finland	Northern Europe	Europe	High income	1	0	Global
6055756	1	48	1986	25	0	Sweden	Europe	High income	0	1	Private Public	1	95	Sweden	Northern Europe	Europe	High income	1	2	Global
6056187	1	42	2003	8	0	Sweden	Europe	High income	1	2	Private Charity	1	95	Sweden	Northern Europe	Europe	High income	1	2	Global
6057399	1	33	2009	2	0	Denmark	Europe	High income	0	1	Private	1	90	Sweden	Northern Europe	Europe	High income	1	2	Global
6057456	1	26	2011	0	0	Denmark	Europe	High income	0	3	Gov	1	99	Sweden	Northern Europe	Europe	High income	1	0	Global
6057529	0	27	2009	2	0	Poland	Europe	High income	0	1	Uni Public	0							0	Global
6058361	1	40	2003	8	0	Denmark	Europe	High income	1	1	Private	1	70	Sweden	Northern Europe	Europe	High income	1	2	Global
6059277	0	55	1982	29	0	USA	Americas	High income	0	1	Private	1	80	Puerto Rico	Caribbean	Americas	High income	1	2	Global
6060968	0	42	1994	17	0	Sweden	Europe	High income	0	2	Private Uni	1	40	Sweden	Northern Europe	Europe	High income	1	2	Global
6061249	1	39	2006	5	0	Denmark	Europe	High income	0	1	Private	1	80	Sweden	Northern Europe	Europe	High income	1	2	Global
6061291	0	29	2008	3	0	Sweden	Europe	High income	0	1	Private	1	90	Sweden	Northern Europe	Europe	High income	1	2	Global
6061459	1	55	1982	29	0	Sweden	Europe	High income	0	3	Private Gov	1	5	Sweden	Northern Europe	Europe	High income	1	0	Global
6061514	1	36	2002	9	0	Hungary	Europe	Upper middle income	0	1	Private Public	1	100	Sweden	Northern Europe	Europe	High income	1	2	Global
6061541	1	48	2002	9	0	Sweden	Europe	High income	0	2	Private Gov	1	90	Sweden	Northern Europe	Europe	High income	1	2	Global
6061637	1	30	2009	2	0	Sweden	Europe	High income	0	1	Private	1	100	Sweden	Northern Europe	Europe	High income	1	2	Global
6061766	0	49	1989	22	0	Sweden	Europe	High income	1	1	Gov	0							0	Global
6061838	0	37	2000	11	0	Sweden	Europe	High income	1	1	Private	1	100	Sweden	Northern Europe	Europe	High income	1	2	Global
6062020	1	34	2004	7	0	USA	Americas	High income	0	1	Private	1	100	Puerto Rico	Caribbean	Americas	High income	1	2	Global
6062037	1	38	2003	8	0	Sweden	Europe	High income	0	3	Gov Charity	1	70	Sweden	Northern Europe	Europe	High income	1	0	Global
6062863	0	37	2001	10	0	Sweden	Europe	High income	1	1	Private	1	90	Sweden	Northern Europe	Europe	High income	1	2	Global
6062867	0	52	1983	28	0	USA	Americas	High income	0	2	Private Uni	1	25	Puerto Rico	Caribbean	Americas	High income	1	0	Global
6063172	1	61	1980	31	0	Sweden	Europe	High income	1	1	Private	1	90	Sweden	Northern Europe	Europe	High income	1	2	Global
6064649	1	52	1992	19	0	USA	Americas	High income	0	2	Private Uni	1	10	Puerto Rico	Caribbean	Americas	High income	1	2	Global
6066311	1	58	1997	14	0	Sweden	Europe	High income	0	1	Private	1	50	Sweden	Northern Europe	Europe	High income	1	0	Global
6066839	0	51	1984	27	0	USA	Americas	High income	0	1	Private	1	95	Puerto Rico	Caribbean	Americas	High income	1	2	Global
6067150	1	27	2010	1	0	Sweden	Europe	High income	0	1	Private	1	100	Sweden	Northern Europe	Europe	High income	1	2	Global
6067217	1	59	1982	29	0	Sweden	Europe	High income	0	2	Private Gov	1	90	Sweden	Northern Europe	Europe	High income	1	2	Global
6070731	1	35	2001	10	0	Sweden	Europe	High income	0	1	Gov	1	95	Sweden	Northern Europe	Europe	High income	1	0	Global
6070743	1	34	2008	3	0	Sweden	Europe	High income	0	1	Private	1	100	Sweden	Northern Europe	Europe	High income	1	2	Global
6070744	0	53	1983	28	0	Sweden	Europe	High income	1	1	Private	1	100	Sweden	Northern Europe	Europe	High income	1	2	Global
6070851	0	52	1986	25	0	Sweden	Europe	High income	0	2	Gov	1	70	Sweden	Northern Europe	Europe	High income	1	0	Global
6070897	0	31	2005	6	0	Argentina	Americas	Upper middle income	1	1	Private Public	1	90	Sweden	Northern Europe	Europe	High income	1	2	Global
6071887	1	50	1988	23	0	Sweden	Europe	High income	1	3	Private Charity	1	100	Sweden	Northern Europe	Europe	High income	1	2	Global
6072477	0	73	1969	42	0	Sweden	Europe	High income	0	1	Private	1	90	Sweden	Northern Europe	Europe	High income	1	2	Global
6072520	1	26	2011	0	0	Sweden	Europe	High income	0	1	Private	1	95	Finland	Northern Europe	Europe	High income	1	2	Global
6072548	0	55	1983	28	0	Sweden	Europe	High income	1	1	Private	1	50	Sweden	Northern Europe	Europe	High income	1	2	Global
6072592	1	30	2008	3	0	Sweden	Europe	High income	0	1	Gov	1	100	Sweden	Northern Europe	Europe	High income	1	0	Global
6072786	1	44	1991	20	0	Sweden	Europe	High income	0	1	Private	1	80	Sweden	Northern Europe	Europe	High income	1	0	Global
6072830	1	35	2003	8	0	Sweden	Europe	High income	0	1	Private	1	100	Sweden	Northern Europe	Europe	High income	1	2	Global
6073186	1	53	1984	27	0	Sweden	Europe	High income	0	1	Private Break	1	100	Sweden	Northern Europe	Europe	High income	1	2	Global
6073312	1	60	1975	36	0	Sweden	Europe	High income	1	1	Private	1	90	Sweden	Northern Europe	Europe	High income	1	2	Global
6073328	1	41	2004	7	0	Germany	Europe	High income	0	1	Private	1	100	Sweden	Northern Europe	Europe	High income	1	2	Global
6073429	0	57	1980	31	0	USA	Americas	High income	0	1	Private	1	80	Puerto Rico	Caribbean	Americas	High income	1	2	Global
6074188	1	50	1989	22	0	Sweden	Europe	High income	0	1	Private	1	50	Sweden	Northern Europe	Europe	High income	1	0	Global
6074238	1	36	2007	4	0	Norway	Europe	High income	0	1	Private	1	100	Sweden	Northern Europe	Europe	High income	1	2	Global
6074313	1	39	2008	3	0	Sweden	Europe	High income	0	1	Gov	1	75	Sweden	Northern Europe	Europe	High income	1	0	Global
6074363	1	37	2003	8	0	Denmark	Europe	High income	0	1	Private	1	100	Sweden	Northern Europe	Europe	High income	1	2	Global
6074464	1	32	2009	2	0	Sweden	Europe	High income	0	1	Private	1	100	Sweden	Northern Europe	Europe	High income	1	2	Global
6074480	0	63	1972	39	0	Sweden	Europe	High income	0	3	Private Gov	1	25	Sweden	Northern Europe	Europe	High income	1	0	Global
6074661	0	36	2001	10	0	Australia	Oceania	High income	1	1	Private Public	0							0	Global
6074903	0	61	1975	36	0	Sweden	Europe	High income	1	1	Industry	0							0	Global
6074961	0	35	2005	6	0	Sweden	Europe	High income	1	1	Private	1	100	Sweden	Northern Europe	Europe	High income	1	2	Global
6076521	1	41	1999	12	0	Hungary	Europe	Upper middle income	0	1	Private	1	80	Sweden	Northern Europe	Europe	High income	1	2	Global
6077586	0	53	1984	27			#N/A		0	1	Private	1							0	Global
6078985	1	27	2011	0	0	Sweden	Europe	High income	0	1	Private	1	100	Sweden	Northern Europe	Europe	High income	1	0	Global
6079246	1	55	1991	20	0	Sweden	Europe	High income	0	1	Private	1	66	Sweden	Northern Europe	Europe	High income	1	2	Global
6079380	0	38	1995	16	0	Brazil	Americas	Upper middle income	1	1	Research	0							0	Global
6080494	1	37	2004	7	0	Sweden	Europe	High income	0	1	Private	1	100	Sweden	Northern Europe	Europe	High income	1	0	Global
6081013	1	54	1981	30	0	Sweden	Europe	High income	0	2	Private Industry	1	95	Sweden	Northern Europe	Europe	High income	1	0	Global
6081731	0	50	1987	24	0	USA	Americas	High income	0	1	Private	1	75	Puerto Rico	Caribbean	Americas	High income	1	2	Global
6082307	1	41	2001	10	0	Sweden	Europe	High income	1	1	Private	1	100	Sweden	Northern Europe	Europe	High income	1	2	Global
6082905	0	48	1991	20	0	USA	Americas	High income	1	2	Private Research	1	90	Puerto Rico	Caribbean	Americas	High income	1	0	Global
6083698	1	40	2000	11	0	Austria	Europe	High income	0	1	Gov	0							0	Global
6083811	1	29	2005	6	0	Spain	Europe	High income	1	2	Research Path	0							0	Global
6083817	1	42	1993	18	0	Spain	Europe	High income	1	1	Gov	1	10	Spain	Southern Europe	Europe	High income	1	2	Global
6083852	1	55	1981	30	0	Netherlands	Europe	High income	1	1		0							0	Global
6083857	1	48	1986	25	0	Spain	Europe	High income	0	1		1	10	Spain	Southern Europe	Europe	High income	1	2	Global
6083892	1	50	1989	22	0	Finland	Europe	High income	1	1		0							0	Global
6083898	1	41	1993	18	0	France	Europe	High income	1	3	Private Gov Public	0							0	Global
6083951	1	32	2007	4	0	Denmark	Europe	High income	1	1	Research Public	0							0	Global
6083956	0	50	1986	25	0	Denmark	Europe	High income	1	1	Research	0							0	Global
6084011	1	41	1998	13	0	Denmark	Europe	High income	1	1	Research	0							0	Global
6084048	0	32	2001	10	0	Spain	Europe	High income	1	2	Uni Research	1	10	Spain	Southern Europe	Europe	High income	1	1	Global
6084121	0	44	1994	17	0	Sweden	Europe	High income	1	1	Industry	0							0	Global
6084231	1	33	2003	8	0	Peru	Americas	Upper middle income	0	1		1	50	United Arab Emirates	Western Asia	Asia	High income	1	2	Global
6084282	0	65	1971	40	0	Sweden	Europe	High income	0	2	Private Gov	1	50	Sweden	Northern Europe	Europe	High income	1	0	Global
6084290	1	58	1989	22	0	Sweden	Europe	High income	0	1	Private	1	50	Sweden	Northern Europe	Europe	High income	1	2	Global
6084428	1	31	2007	4	0	Sweden	Europe	High income	0	1	Gov	1	100	Sweden	Northern Europe	Europe	High income	1	0	Global
6084487	1	63	1972	39	0	Spain	Europe	High income	1	4	Uni Research Gov	0							0	Global
6086824	1	35	2004	7	0	Denmark	Europe	High income	0	1	Private	1	100	Denmark	Northern Europe	Europe	High income	1	0	Global
6088747	0	46	1987	24	0	Australia	Oceania	High income	1	3	Uni Research	0							0	Global
6089069	1	35	2001	10	0	Norway	Europe	High income	0	1	Private	1	100	Sweden	Northern Europe	Europe	High income	1	2	Global
6091428	0	28	2007	4	0	Trinidad and Tobago	Americas	High income	0	3	Private Uni Research	1	50	Trinidad and Tobago	Caribbean	Americas	High income	1	0	Global
6091745	1	38	2001	10	0	Sweden	Europe	High income	0	1	Private	1	80	Sweden	Northern Europe	Europe	High income	1	2	Global
6091917	1	54	1989	22	0	Sweden	Europe	High income	0	1	Private	1	100	Sweden	Northern Europe	Europe	High income	1	0	Global
6091980	1	34	1996	15	0	Japan	Asia	High income	1	2	Research Gov	0							0	Global
6092056	1	57	1978	33	0	Sweden	Europe	High income	0	1		0							0	Global
6092103	1	43	1995	16	0	Spain	Europe	High income	0	2	Private Research	1	75	Spain	Southern Europe	Europe	High income	1	2	Global
6092245	1	34	2000	11	1	UK	Europe	High income	0	1	Private	1	80	South Africa	Southern Africa	Africa	Upper middle income	0	0	Global
6092252	0	30	2004	7	0	South Africa	Africa	Upper middle income	0	1	Private	1	90	South Africa	Southern Africa	Africa	Upper middle income	0	0	Global
6092256	0	35	2001	10	0	South Africa	Africa	Upper middle income	1	1	Industry	1	10	South Africa	Southern Africa	Africa	Upper middle income	0	2	Global
6092261	1	43	1995	16	0	South Africa	Africa	Upper middle income	1	1	Research	1	20	South Africa	Southern Africa	Africa	Upper middle income	0	0	Global
6092275	0	50	1984	27	0	South Africa	Africa	Upper middle income	0	1	Private	1	100	South Africa	Southern Africa	Africa	Upper middle income	0	2	Global
6092277	1	41	2002	9	0	South Africa	Africa	Upper middle income	0	3	Private	1	25	South Africa	Southern Africa	Africa	Upper middle income	0	2	Global
6092290	1	65	1969	42	0	South Africa	Africa	Upper middle income	1	1	Outside Break	0							0	Global
6092312							#N/A			1	Private Public	1							2	Global
6092352	0	45	1995	16	0	South Africa	Africa	Upper middle income	1	1	Private	1	70	South Africa	Southern Africa	Africa	Upper middle income	0	2	Global
6092378	0	47	1987	24	0	South Africa	Africa	Upper middle income	1	1	Private	1	100	South Africa	Southern Africa	Africa	Upper middle income	0	1	Global
6092419	0	52	1982	29	0	South Africa	Africa	Upper middle income	0	1	Research	0							0	Global
6092461	0	37	1998	13	0	South Africa	Africa	Upper middle income	0	1	Private	1	90	South Africa	Southern Africa	Africa	Upper middle income	0	2	Global
6092474	0	60	1974	37	0	South Africa	Africa	Upper middle income	1	1	Private	1	25	South Africa	Southern Africa	Africa	Upper middle income	0	0	Global
6092547	0	61	1973	38	0	South Africa	Africa	Upper middle income	0	1	Private	1	80	South Africa	Southern Africa	Africa	Upper middle income	0	2	Global
6092561	0	27	2008	3	0	South Africa	Africa	Upper middle income	1	3	Uni Research Path	0							0	Global
6092654	0	51	1986	25	0	South Africa	Africa	Upper middle income	1	1									0	Global
6092674	1	57	1975	36	1	UK	Europe	High income	0	1	Private Outside	1	50	South Africa	Southern Africa	Africa	Upper middle income	0	2	Global
6092677	1	56	1981	30	0	South Africa	Africa	Upper middle income	0	1	Private	1	85	South Africa	Southern Africa	Africa	Upper middle income	0	2	Global
6092782	0	50	1987	24	0	South Africa	Africa	Upper middle income	0	2	Private Charity	1	100	South Africa	Southern Africa	Africa	Upper middle income	0	0	Global
6092853	0	42	1992	19	0	South Africa	Africa	Upper middle income	1	1	Private	1	80	South Africa	Southern Africa	Africa	Upper middle income	0	2	Global
6092991	0	42	2001	10	0	South Africa	Africa	Upper middle income	1	1	Uni	0							0	Global
6093015	0	63	1971	40	0	South Africa	Africa	Upper middle income	1	1	Uni	1	25	South Africa	Southern Africa	Africa	Upper middle income	0	2	Global
6093180	1	46	1991	20	0	South Africa	Africa	Upper middle income	1	2	Private Charity	1	80	South Africa	Southern Africa	Africa	Upper middle income	0	0	Global
6093295	0	32	2003	8	0	South Africa	Africa	Upper middle income	0	1	Private	1	100	South Africa	Southern Africa	Africa	Upper middle income	0	0	Global
6093414	1	27	2009	2	0	South Africa	Africa	Upper middle income	0	1	Private	1	100	South Africa	Southern Africa	Africa	Upper middle income	0	2	Global
6093415		33	2002	9	0	South Africa	Africa	Upper middle income	0	4	Private Uni Research	1	30	South Africa	Southern Africa	Africa	Upper middle income	0	2	Global
6093649	1	50	1992	19	1	UK	Europe	High income	0	1	Private Outside	1	80	Trinidad and Tobago	Caribbean	Americas	High income	1	2	Global
6093862	1	26	2009	2	0	Trinidad and Tobago	Americas	High income	0	2	Private Gov	1	25	Trinidad and Tobago	Caribbean	Americas	High income	1	0	Global
6093876	1	30	2006	5	0	South Africa	Africa	Upper middle income	0	1	Private	1	70	South Africa	Southern Africa	Africa	Upper middle income	0	0	Global
6093907	0	29	2006	5	0	South Africa	Africa	Upper middle income	0	1	Private	1	80	South Africa	Southern Africa	Africa	Upper middle income	0	2	Global
6094182	1	33	2002	9	0	South Africa	Africa	Upper middle income	0	1	Private	1	100	South Africa	Southern Africa	Africa	Upper middle income	0	0	Global
6094299	1	41	1994	17	0	South Africa	Africa	Upper middle income	1	3	Private Industry	1	50	South Africa	Southern Africa	Africa	Upper middle income	0	0	Global
6094357	0	61	1973	38	0	South Africa	Africa	Upper middle income	0	1	Private	1	95	South Africa	Southern Africa	Africa	Upper middle income	0	2	Global
6094458	0	33	2002	9	0	South Africa	Africa	Upper middle income	0	3	Private Uni Industry	1	50	South Africa	Southern Africa	Africa	Upper middle income	0	0	Global
6094608	0	75	1970	41	0	Canada	Americas	High income	1	3	Uni Research	0							0	Global
6094728	0	39	1996	15	0	South Africa	Africa	Upper middle income	0	6	Uni Research Gov Path Industry Public	1	25	South Africa	Southern Africa	Africa	Upper middle income	0	2	Global
6095301	0	66	1969	42	0	South Africa	Africa	Upper middle income	0	1	Private Public	1	50	South Africa	Southern Africa	Africa	Upper middle income	0	0	Global
6095305	1	25	2010	1	0	South Africa	Africa	Upper middle income	0	1	Private	1	75	South Africa	Southern Africa	Africa	Upper middle income	0	2	Global
6095634	1	52	1981	30	0	South Africa	Africa	Upper middle income	1	1	Private	1	100	South Africa	Southern Africa	Africa	Upper middle income	0	2	Global
6095669	0	56	1982	29	0	South Africa	Africa	Upper middle income	1	1	Private	1	75	south africa	Southern Africa	Africa	Upper middle income	0	0	Global
6095720	0	67			0	Ireland	Europe	High income	1	1	Industry	1	60	South Africa	Southern Africa	Africa	Upper middle income	0	0	Global
6096274	1	26	2009	2	0	South Africa	Africa	Upper middle income	0	1	Private	1	100	South Africa	Southern Africa	Africa	Upper middle income	0	2	Global
6096321	0	44	1998	13	0	Trinidad and Tobago	Americas	High income	0	4	Private Uni Research Charity	1	50	Trinidad and Tobago	Caribbean	Americas	High income	1	2	Global
6096438	1	33	2002	9	0	South Africa	Africa	Upper middle income	0	1	Private	1	80	South Africa	Southern Africa	Africa	Upper middle income	0	1	Global
6096817	1	34	2001	10	0	South Africa	Africa	Upper middle income	0	1	Private	1	25	South Africa	Southern Africa	Africa	Upper middle income	0	2	Global
6096929	0	35	2008	3	0	Sweden	Europe	High income	0	1	Private	1							0	Global
6097150	0	28	2011	0	0	Denmark	Europe	High income	0	1	Private	1	100	Sweden	Northern Europe	Europe	High income	1	2	Global
6097398	1	72	1964	47	0	South Africa	Africa	Upper middle income	1	1	Private	1	70	South Africa	Southern Africa	Africa	Upper middle income	0	2	Global
6097872	1	29	2006	5	0	South Africa	Africa	Upper middle income	0	1	Private	1	100	South Africa	Southern Africa	Africa	Upper middle income	0	2	Global
6098212	0	26	2008	3	0	Zimbabwe	Africa	Low income	0	2	Private Gov	1	50	South Africa	Southern Africa	Africa	Upper middle income	0	0	Global
6098287	0	52	1987	24	0	Sweden	Europe	High income	0	1	Private	1							0	Global
6098475	1	35	2001	10	0	USA	Americas	High income	1	2	Private Research	1	25	USA	North America	Americas	High income	1	0	Global
6098476	1	27	2009	2	0	South Africa	Africa	Upper middle income	0	1	Private	1	100	South Africa	Southern Africa	Africa	Upper middle income	0	0	Global
6098501	0	34	2003	8	0	Canada	Americas	High income	1	2	Private Gov	0							0	Global
6098506	0	39	2001	10	0	Mexico	Americas	Upper middle income	1	1	Gov	1	50	Costa Rica	Central America	Americas	Upper middle income	0	1	Global
6098534	0	52	1983	28	0	USA	Americas	High income	1	1	Uni	0							0	Global
6098559	0	57	1977	34	0	Brazil	Americas	Upper middle income	0	1		0							0	Global
6098591	1	35	2002	9	0	USA	Americas	High income	1	1	Uni Public	1	50	Canada	Northern America	Americas	High income	1	0	Global
6098601	0	63	1979	32	0	USA	Americas	High income	1	1	Uni	0							0	Global
6098695	1	56	1981	30	0	USA	Americas	High income	1	7	Private Uni Research Gov Industry Break	1	5	USA	North America	Americas	High income	1	0	Global
6098982	0	28	2009	2	0	USA	Americas	High income	0	2	Private Uni	1	80	USA	North America	Americas	High income	1	0	Global
6099330	0	48	1991	20	0	Canada	Americas	High income	1	2	Uni Research Public	0							0	Global
6099337	0	33	2001	10	0	Australia	Oceania	High income	1	2	Gov	0							0	Global
6099351	1	28	2007	4	0	Canada	Americas	High income	0	1	Private Public	1	75	Canada	Northern America	Americas	High income	1	2	Global
6099357	0	47	1991	20	0	USA	Americas	High income	0	3	Research Gov	0							0	Global
6099497	0	29	2010	1	0	Canada	Americas	High income	0	1	Private Public	1	100	Canada	Northern America	Americas	High income	1	0	Global
6099591	0	32	2003	8	0	Nepal	Asia	Low income	1	2	Uni Research	0							0	Global
6099736	1	42	1993	18	1	UK	Europe	High income	1	2	Uni Research	0							0	Global
6099814	0	67	1969	42	0	USA	Americas	High income	1	1	Private	1							0	Global
6099883	0	36	2002	9	0	Canada	Americas	High income	0	1	Private	1	100	Canada	Northern America	Americas	High income	1	0	Global
6099885	1	40	2001	10	0	USA	Americas	High income	1	1	Private	1	100	USA	North America	Americas	High income	1	2	Global
6099889	1	28	2010	1	0	USA	Americas	High income	0	1	Uni	1	75	USA	North America	Americas	High income	1	2	Global
6099913	1	33	2002	9	0	USA	Americas	High income	0	1	Private	1	100	USA	North America	Americas	High income	1	0	Global
6099983	0	68	1967	44	0	Canada	Americas	High income	1	1		0							0	Global
6099990	1	59	1977	34	0	USA	Americas	High income	1	1	Private	1	100	USA	North America	Americas	High income	1	0	Global
6100041	1	24	2011	0	0	USA	Americas	High income	0	1	Private								0	Global
6100045	0	29	2003	8	0	Australia	Oceania	High income	1	5	Uni Research Gov Charity	1	blank	New Zealand	Australia and New Zealand	Oceania	High income	1	2	Global
6100158	0	55	1988	23	0	USA	Americas	High income	1	1	Private Public	1	100	USA	North America	Americas	High income	1	2	Global
6100167	1	31	2004	7	0	USA	Americas	High income	0	2	Private Charity	1	90	USA	North America	Americas	High income	1	2	Global
6100220	1	33	2004	7	0	Canada	Americas	High income	1	2	Private Research	1	25	Canada	Northern America	Americas	High income	1	2	Global
6100244	0	64	1974	37	0	Canada	Americas	High income	1	1	Private	1	100	Canada	Northern America	Americas	High income	1	2	Global
6100270	1	49	1988	23	0	USA	Americas	High income	0	1	Private	1	100	USA	North America	Americas	High income	1	2	Global
6100306	0	38	1998	13	0	South Africa	Africa	Upper middle income	1	1	Private	1	100	South Africa	Southern Africa	Africa	Upper middle income	0	1	Global
6100326	1	43	1990	21	0	Ireland	Europe	High income	1	1	Research	0							0	Global
6100380	0	52	1987	24	0	Italy	Europe	High income	0	1	Private	1	90	Italy	Southern Europe	Europe	High income	1	2	Global
6100392	1	60	1984	27	0	USA	Americas	High income	0	1	Private	1	100	Australia	Australia and New Zealand	Oceania	High income	1	2	Global
6100403	1	44	1990	21	0	South Africa	Africa	Upper middle income	0	1	Gov	0							0	Global
6100447	1	42	1992	19	0	South Africa	Africa	Upper middle income	1	2	Private Uni	1	70	South africa	Southern Africa	Africa	Upper middle income	0	1	Global
6100473	0	55	1980	31	0	South Africa	Africa	Upper middle income	1	1	Private	1	100	South Africa	Southern Africa	Africa	Upper middle income	0	2	Global
6100486	1	47			0	Germany	Europe	High income	1	1	Industry	1	10	Multiple countries	Multiple or global	Multiple or global			3	Global
6100530	1	31	2002	9	0	France	Europe	High income	1	1	Research	0							0	Global
6100534	1	42	1996	15	0	Netherlands	Europe	High income	1	1	Uni	1	25	Australia	Australia and New Zealand	Oceania	High income	1	1	Global
6100542	0	57	1976	35	0	South Africa	Africa	Upper middle income	1	3	Private Uni	1	10	South Africa	Southern Africa	Africa	Upper middle income	0	3	Global
6100547	1	27	2007	4	0	South Africa	Africa	Upper middle income	0	1	Private Outside	1	80	South Africa	Southern Africa	Africa	Upper middle income	0	0	Global
6100557	0	42	1996	15	0	Germany	Europe	High income	0	1	Private	1	90	Germany	Western Europe	Europe	High income	1	2	Global
6100575	0	64	1975	36	0	South Africa	Africa	Upper middle income	1	2	Research	0							0	Global
6100582	0	52	1988	23	0	Denmark	Europe	High income	1	1		0							0	Global
6100614	1	40	2005	6	0	USA	Americas	High income	0	1	Private	1	100	USA	North America	Americas	High income	1	2	Global
6100615	1	35	2000	11	0	South Africa	Africa	Upper middle income	0	1	Private	1	90	south Africa	Southern Africa	Africa	Upper middle income	0	2	Global
6100647	0	51	1986	25	0	Germany	Europe	High income	1	1	Uni	1	10	South Africa	Southern Africa	Africa	Upper middle income	0	3	Global
6100687	0	27	2010	1	0	South Africa	Africa	Upper middle income	0	1	Private	1	75	South Africa	Southern Africa	Africa	Upper middle income	0	2	Global
6100777	0	47	1987	24	0	South Africa	Africa	Upper middle income	1	2	Uni Research	1	33	South Africa	Southern Africa	Africa	Upper middle income	0	2	Global
6100813	0	65	1974	37	0	Sweden	Europe	High income	1	1	Private	1	10	Sweden	Northern Europe	Europe	High income	1	2	Global
6100849	0	34	2002	9	0	South Africa	Africa	Upper middle income	0	2	Private Charity	1	100	South Africa	Southern Africa	Africa	Upper middle income	0	2	Global
6100913	0	40	1995	16	0	South Africa	Africa	Upper middle income	0	1	Private	1	50	South Africa	Southern Africa	Africa	Upper middle income	0	0	Global
6100963	0	67	1970	41	0	USA	Americas	High income	1	2	Uni Research	0							0	Global
6101020	0	51	1990	21	0	USA	Americas	High income	1	3	Gov	0							0	Global
6101028	0	52	1981	30	0	South Africa	Africa	Upper middle income	0	1	Private Public	1	95	south africa	Southern Africa	Africa	Upper middle income	0	2	Global
6101196	0	53	1983	28	0	South Africa	Africa	Upper middle income	1	1	Private	1	90	South Africa	Southern Africa	Africa	Upper middle income	0	0	Global
6101343	0	41	1994	17	0	South Africa	Africa	Upper middle income	1	2	Uni Research	1	33	South Africa	Southern Africa	Africa	Upper middle income	0	2	Global
6101385	0	38	1998	13	0	South Africa	Africa	Upper middle income	1	3	Private Uni Research	1	50	South Africa	Southern Africa	Africa	Upper middle income	0	2	Global
6101452	0	47	1992	19	0	Argentina	Americas	Upper middle income	0	2	Research Gov	0							0	Global
6101474	0	63	1980	31	0	USA	Americas	High income	0	1	Uni	1	80	USA	North America	Americas	High income	1	0	Global
6101541	1	37	1998	13	0	Sweden	Europe	High income	1	2	Research Gov	0							0	Global
6101558	1	72	1964	47	0	South Africa	Africa	Upper middle income	1	1	Private	1	80	South Africa	Southern Africa	Africa	Upper middle income	0	2	Global
6101560	0	49	1993	18	0	USA	Americas	High income	1	1	Private	1	100	USA	North America	Americas	High income	1	2	Global
6101565	0	51	1983	28	0	Germany	Europe	High income	0	3	Uni Research Industry	1							2	Global
6101634	0	51	1986	25	0	Canada	Americas	High income	1	2	Uni Industry	1	25	Multiple countries	Multiple or global	Multiple or global			2	Global
6101657	0	52	1989	22	0	USA	Americas	High income	0	1	Private	1	100	USA	North America	Americas	High income	1	2	Global
6101669	0	65	1976	35	0	USA	Americas	High income	0	1	Private	1	75	USA	North America	Americas	High income	1	0	Global
6101681	1	24	2010	1	0	Trinidad and Tobago	Americas	High income	0	1	Private	1	100	Trinidad and Tobago	Caribbean	Americas	High income	1	2	Global
6101682	1	36	2002	9	0	Sweden	Europe	High income	0	2	Private	1	56	Sweden	Northern Europe	Europe	High income	1	0	Global
6101793	0	63	1982	29	0	USA	Americas	High income	0	1	Private Outside	1	100	USA	North America	Americas	High income	1	2	Global
6101807	1	53	1998	13	0	USA	Americas	High income	0	2	Private Gov	1	20	USA	North America	Americas	High income	1	0	Global
6101885	0	68	1968	43	0	USA	Americas	High income	0	1	Private	1	100	USA	North America	Americas	High income	1	2	Global
6101923	1	30	2009	2	0	USA	Americas	High income	0	1	Private	1	100	USA	North America	Americas	High income	1	2	Global
6101968	0	42	1996	15	0	Mexico	Americas	Upper middle income	1	1	Uni	1	80	USA	North America	Americas	High income	1	2	Global
6102066	1	42	2001	10	0	Canada	Americas	High income	0	2	Private	1	75	USA	North America	Americas	High income	1	2	Global
6102128	0	51	1984	27	0	USA	Americas	High income	0	1	Private	1	100	USA	North America	Americas	High income	1	2	Global
6102218	1	50	1985	26	0	Sweden	Europe	High income	0	1	Private	1	100	Sweden	Northern Europe	Europe	High income	1	2	Global
6102274	0	58	1978	33	0	Germany	Europe	High income	1	2	Uni Research	0							0	Global
6102315	0	37	1998	13	0	Canada	Americas	High income	1	1	Research	0							0	Global
6102344	1	61	1973	38	1	UK	Europe	High income	1	1	Private	1	75	South Africa	Southern Africa	Africa	Upper middle income	0	2	Global
6102499	0	59	1978	33	0	USA	Americas	High income	0	1	Private	1	100	USA	North America	Americas	High income	1	0	Global
6102545	1	41	2000	11	0	Sweden	Europe	High income	0	2	Uni Research	1							0	Global
6102565	1	33	2002	9	0	Canada	Americas	High income	1	3	Research Gov	1	30	Canada	Northern America	Americas	High income	1	0	Global
6102593	1	40	1999	12	0	USA	Americas	High income	0	1	Private Public	1	100	USA	North America	Americas	High income	1	0	Global
6102599	0	45	1991	20	0	Greece	Europe	High income	1	1	Private	1							0	Global
6102817	0	55	1981	30	0	USA	Americas	High income	0	3	Private Gov	1	1	USA	North America	Americas	High income	1	0	Global
6102911	1	43	1993	18	0	South Africa	Africa	Upper middle income	0	3	Uni Path	0							0	Global
6102946	1	55	1984	27	0	USA	Americas	High income	0	1	Private Public	1	100	USA	North America	Americas	High income	1	0	Global
6102991	0	43	1993	18	0	USA	Americas	High income	0	2	Private Research	1	100	USA	North America	Americas	High income	1	2	Global
6103238	1	27	2010	1	0	USA	Americas	High income	0	1	Private	1	100	USA	North America	Americas	High income	1	2	Global
6103378	1	37	2001	10	0	Austria	Europe	High income	1	1	Gov	0							0	Global
6103545	0	59	1975	36	0	USA	Americas	High income	0	1	Private	1	100	USA	North America	Americas	High income	1	0	Global
6104492	0	61	1993	18	0	USA	Americas	High income	1	1	Private	1	100	USA	North America	Americas	High income	1	2	Global
6104668	0	50	1988	23	0	USA	Americas	High income	0	1	Private	1	80	USA	North America	Americas	High income	1	2	Global
6104751	1	52	1992	19	0	USA	Americas	High income	1	2	Private	0							0	Global
6104974	0	66	1971	40	0	USA	Americas	High income	1	1	Uni	1	100	USA	North America	Americas	High income	1	2	Global
6105026	1	55	1988	23	0	USA	Americas	High income	1	1	Private	1	100	USA	North America	Americas	High income	1	2	Global
6105101	0	60	1975	36	0	USA	Americas	High income	1	1	Uni	1	90	USA	North America	Americas	High income	1	0	Global
6105194	0	32	2005	6	0	USA	Americas	High income	1	2	Research	0							0	Global
6105204	1	27	2010	1	0	South Africa	Africa	Upper middle income	0	1	Private Public	1	75	South Africa	Southern Africa	Africa	Upper middle income	0	0	Global
6105219	0	60	1976	35	0	USA	Americas	High income	1	1	Private	1	90	USA	North America	Americas	High income	1	2	Global
6105244	1	59	1992	19	0	USA	Americas	High income	0	1	Private	1	80	USA	North America	Americas	High income	1	2	Global
6105470	1	49	1988	23	0	USA	Americas	High income	0	1	Private	1	100	USA	North America	Americas	High income	1	2	Global
6105564	1	48	1995	16	0	USA	Americas	High income	1	2	Uni Research	0							0	Global
6105626	1	47	1995	16	0	USA	Americas	High income	0	1	Private	1	95	USA	North America	Americas	High income	1	2	Global
6105729	0	39	2000	11	0	USA	Americas	High income	0	1	Private	1	100	USA	North America	Americas	High income	1	0	Global
6105751	1	31	2007	4	0	Sweden	Europe	High income	0	1	Gov	1	100	Sweden	Northern Europe	Europe	High income	1	2	Global
6106530	0	56	1991	20	0	USA	Americas	High income	1	1	Industry	0							0	Global
6106700	1	32	2007	4	0	Ireland	Europe	High income	0	1	Private	1	100	USA	North America	Americas	High income	1	0	Global
6106835	0	45	2001	10	0	USA	Americas	High income	0	1	Private	1	100	USA	North America	Americas	High income	1	2	Global
6106952	0	57	1982	29	0	Netherlands	Europe	High income	1	1	Private	1	20	Netherlands	Western Europe	Europe	High income	1	2	Global
6107384	0	75	1969	42	0	USA	Americas	High income	1	0									0	Global
6107595	0	34	2000	11	1	UK	Europe	High income	1	1	Private	1	10	USA	North America	Americas	High income	1	0	Global
6109047	1	43	2001	10	0	USA	Americas	High income	1	1	Private Public	1	100	USA	North America	Americas	High income	1	2	Global
6109082	1	30	2009	2	0	USA	Americas	High income	0	1	Private	1	100	USA	North America	Americas	High income	1	2	Global
6109090	0	75	1960	51	0	Australia	Oceania	High income	0	1	Private	1	50	New Zealand	Australia and New Zealand	Oceania	High income	1	2	Global
6109426	0	53	1981	30	0	South Africa	Africa	Upper middle income	1	1									0	Global
6109543	1	49	1988	23	0	USA	Americas	High income	1	1	Private	1	75	USA	North America	Americas	High income	1	2	Global
6109614	1	36	2001	10	0	USA	Americas	High income	0	1	Private	1	100	USA	North America	Americas	High income	1	2	Global
6109661	1	28	2010	1	0	USA	Americas	High income	0	1	Private	1	95	USA	North America	Americas	High income	1	0	Global
6109678	0	60	1979	32	0	USA	Americas	High income	0	3	Private Research Gov	1	50	USA	North America	Americas	High income	1	0	Global
6109768	1	37	2008	3	0	USA	Americas	High income	0	1	Private	1	100	USA	North America	Americas	High income	1	2	Global
6109939	0	56	1988	23	0	USA	Americas	High income	0	1	Private	1	100	USA	North America	Americas	High income	1	2	Global
6110004	1	26	2009	2	0	USA	Americas	High income	0	1	Private	1	100	USA	North America	Americas	High income	1	2	Global
6110093	1	32	2006	5	0	Canada	Americas	High income	0	1	Private	1	100	USA	North America	Americas	High income	1	2	Global
6110143	0	46	1991	20	0	USA	Americas	High income	0	1	Private	1	60	USA	North America	Americas	High income	1	2	Global
6110176	1	36	1998	13	0	South Africa	Africa	Upper middle income	1	1	Private	1	95	South Africa	Southern Africa	Africa	Upper middle income	0	2	Global
6110208	1	31	1999	12	0	Germany	Europe	High income	0	1	Research	0							0	Global
6110235	1	29	2006	5	0	South Africa	Africa	Upper middle income	0	1	Private	1	75	South Africa	Southern Africa	Africa	Upper middle income	0	0	Global
6110250	0	29	2007	4	0	Greece	Europe	High income	0	2	Private Industry	1							0	Global
6110352	0	27	2009	2	0	South Africa	Africa	Upper middle income	0	1	Private	1	100	South Africa	Southern Africa	Africa	Upper middle income	0	0	Global
6110392	1	27	2011	0	0	Sweden	Europe	High income	0	2	Uni Research	0							0	Global
6110414	1	40	1994	17	0	South Africa	Africa	Upper middle income	1	1	Uni	1	50	South Africa	Southern Africa	Africa	Upper middle income	0	2	Global
6110447	1	34	2005	6	0	South Africa	Africa	Upper middle income	0	2	Private Charity	1	80	South Africa	Southern Africa	Africa	Upper middle income	0	0	Global
6110537	0	34	2003	8	0	Belgium	Europe	High income	1	1	Uni	1	85	Sweden	Northern Europe	Europe	High income	1	1	Global
6110548	1	36	2003	8	0	Hungary	Europe	Upper middle income	1	1	Research	0							0	Global
6110590	0	58	1980	31	0	USA	Americas	High income	1	1	Uni	1	50	Canada	Northern America	Americas	High income	1	2	Global
6110598	1	56	1978	33	0	Sweden	Europe	High income	1	2	Uni Research	1	10	Sweden	Northern Europe	Europe	High income	1	3	Global
6110629	0	34	2001	10	0	Brazil	Americas	Upper middle income	1	1	Research	0							0	Global
6110642	1	38	2004	7	0	Hungary	Europe	Upper middle income	0	2	Private	1	70	Germany	Western Europe	Europe	High income	1	2	Global
6110779	1	34	2004	7	0	Sweden	Europe	High income	1	3	Private Uni Research Public	1	20	Sweden	Northern Europe	Europe	High income	1	2	Global
6110873	1	36	1999	12	0	Sweden	Europe	High income	1	1	Uni	1	80	Sweden	Northern Europe	Europe	High income	1	2	Global
6111018	1	29	2008	3	0	Sweden	Europe	High income	0	2	Uni Research	1	50	Sweden	Northern Europe	Europe	High income	1	2	Global
6111028	1	53	1987	24	0	Sweden	Europe	High income	1	1	Uni	1	20	Sweden	Northern Europe	Europe	High income	1	2	Global
6111169	1	30	2007	4	0	Denmark	Europe	High income	0	1	Research	0							0	Global
6111897	1	27	2009	2	0	South Africa	Africa	Upper middle income	1	1	Private	1	100	South Africa	Southern Africa	Africa	Upper middle income	0	2	Global
6112132	0	74	1965	46	0	USA	Americas	High income	1	1	Private	1	18	USA	North America	Americas	High income	1	1	Global
6112451	0	31	2005	6	0	Hungary	Europe	Upper middle income	0	1	Private	1	100	Norway	Northern Europe	Europe	High income	1	2	Global
6112879	1	58	1976	35	0	Sweden	Europe	High income	0	1	Industry	0							0	Global
6113153	0	63	1971	40	0	USA	Americas	High income	1	1	Uni	1	10	USA	North America	Americas	High income	1	2	Global
6113227	0	41	1998	13	1	UK	Europe	High income	1	1	Research	0							0	Global
6113867	1	34	2006	5	0	USA	Americas	High income	0	1	Private	1	50	USA	North America	Americas	High income	1	0	Global
6113874	0	69	1965	46	0	South Africa	Africa	Upper middle income	0	2		1	60	Multiple countries	Multiple or global	Multiple or global			0	Global
6113977	1	34	2000	11	1	UK	Europe	High income	0	1	Uni Public	0							0	Global
6113979	1	56	1997	14	0	USA	Americas	High income	0	2	Private	1	100	USA	North America	Americas	High income	1	0	Global
6114154	1	44	1997	14	0	Sweden	Europe	High income	0	1	Private	1	100	Sweden	Northern Europe	Europe	High income	1	2	Global
6114284	0	41	1992	19	0	Ireland	Europe	High income	0	1	Private	1	50	Ireland	Northern Europe	Europe	High income	1	0	Global
6114408	0	58	1979	32	0	USA	Americas	High income	1	1	Private	1	80	USA	North America	Americas	High income	1	2	Global
6114424	0	56	1982	29	0	USA	Americas	High income	0	1	Private	1							0	Global
6114434	1	41	1993	18	0	USA	Americas	High income	1	2	Research Industry	1	30	USA	North America	Americas	High income	1	0	Global
6114542	1	29	2007	4	0	USA	Americas	High income	0	1	Private	1	100	USA	North America	Americas	High income	1	0	Global
6114629	1	52	1985	26	0	USA	Americas	High income	0	1	Private	1	100	USA	North America	Americas	High income	1	2	Global
6114664	1	34	2000	11	0	Ireland	Europe	High income	1	3	Private Uni Research	1	10	Ireland	Northern Europe	Europe	High income	1	0	Global
6114683	0	69	1964	47	0	Ireland	Europe	High income	0	2	Research	1	10	Ireland	Northern Europe	Europe	High income	1	2	Global
6114835	0	33	2004	7	0	USA	Americas	High income	1	2	Uni Research	1	25	USA	North America	Americas	High income	1	2	Global
6114845	1	41	1996	15	0	Spain	Europe	High income	1	2	Uni Research	1	25	USA	North America	Americas	High income	1	0	Global
6115040	0	26	2009	2	0	Canada	Americas	High income	0	1	Private	1	80	Canada	Northern America	Americas	High income	1	0	Global
6115111	1	61	1975	36	0	Sweden	Europe	High income	0	1	Private	1	100	Sweden	Northern Europe	Europe	High income	1	2	Global
6115311	1	35	2000	11	0	UK	Europe	High income	1	1	Research	1	25	Norway	Northern Europe	Europe	High income	1	0	Global
6115372	1	45	1991	20	0	USA	Americas	High income	1	1	Industry	0							0	Global
6115424	0	55	1985	26	0	USA	Americas	High income	1	1	Private	1	100	USA	North America	Americas	High income	1	2	Global
6115428	0	67	1967	44	1	UK	Europe	High income	1	1	Uni	1	30	USA	North America	Americas	High income	1	1	Global
6115588	1	26	2010	1	0	USA	Americas	High income	0	1	Private	1	100	USA	North America	Americas	High income	1	0	Global
6115753	0	40	2002	9	0	Australia	Oceania	High income	0	1	Private	1	100	USA	North America	Americas	High income	1	0	Global
6115798	1	26	2010	1	0	Denmark	Europe	High income	0	1	Private	1	100	Sweden	Northern Europe	Europe	High income	1	2	Global
6115840	0	26	2010	1	0	South Africa	Africa	Upper middle income	0	3	Private Gov	1	25	South Africa	Southern Africa	Africa	Upper middle income	0	0	Global
6116033	0	51	1987	24	0	USA	Americas	High income	1	1	Uni Public	1	25	USA	North America	Americas	High income	1	2	Global
6116132	1	47	1993	18	0	USA	Americas	High income	0	2	Private Charity	1	100	USA	North America	Americas	High income	1	0	Global
6116745	0	63	1974	37	0	USA	Americas	High income	0	1	Private	1	100	USA	North America	Americas	High income	1	2	Global
6116828	0	67	1970	41	0	USA	Americas	High income	1	1	Private	1	100	USA	North America	Americas	High income	1	2	Global
6116834	1	28	2008	3	0	USA	Americas	High income	0	1	Private	1	100	USA	North America	Americas	High income	1	0	Global
6116842	0	33	2003	8	0	USA	Americas	High income	0	2	Private Industry	1	65	USA	North America	Americas	High income	1	2	Global
6116961	1	36	1999	12	0	South Africa	Africa	Upper middle income	1	2	Private Uni	1	75	South Africa	Southern Africa	Africa	Upper middle income	0	2	Global
6116995	1	31	2007	4	0	Netherlands	Europe	High income	0	1	Private	1	80	Netherlands	Western Europe	Europe	High income	1	0	Global
6117044	0	63	1970	41	0	South Africa	Africa	Upper middle income	1	2	Private	1	95	South Africa	Southern Africa	Africa	Upper middle income	0	2	Global
6117170	1	32	2008	3	0	Austria	Europe	High income	0	2	Uni Research Outside	1	80	Austria	Western Europe	Europe	High income	1	2	Global
6117314	0	56	1982	29	0	USA	Americas	High income	0	1	Private	1	85	USA	North America	Americas	High income	1	2	Global
6117315	0	53	1983	28	0	India	Asia	Lower middle income	1	1	Private	1	95	USA	North America	Americas	High income	1	2	Global
6117359	1	42	1998	13	0	Ireland	Europe	High income	0	1	Private	1	100	USA	North America	Americas	High income	1	2	Global
6117382	0	46	1993	18	0	USA	Americas	High income	0	1	Private	1	90	Puerto Rico	Caribbean	Americas	High income	1	3	Global
6117552	0	41	1997	14	0	Netherlands	Europe	High income	0	1	Private	1	80	New Zealand	Australia and New Zealand	Oceania	High income	1	2	Global
6117734	1	39	1997	14	0	Canada	Americas	High income	0	1	Private	1	100	USA	North America	Americas	High income	1	2	Global
6117819	0	44	1998	13	0	USA	Americas	High income	0	1	Private	1	100	USA	North America	Americas	High income	1	0	Global
6117873	0	54	1983	28	0	USA	Americas	High income	0	1	Private	1	100	USA	North America	Americas	High income	1	0	Global
6117927	0	61	1983	28	0	USA	Americas	High income	0	3	Private Charity	1	75	USA	North America	Americas	High income	1	0	Global
6118067	1	64	1970	41	0	Australia	Oceania	High income	1	2	Research	0							0	Global
6118074	1	50	1986	25	0	USA	Americas	High income	1	1	Private Public	1	100	USA	North America	Americas	High income	1	2	Global
6118110	1	34	2001	10	0	Australia	Oceania	High income	1	1	Private	1	100	Australia	Australia and New Zealand	Oceania	High income	1	2	Global
6118257	1	33	2008	3	0	Sweden	Europe	High income	0	1	Gov	1	90	Sweden	Northern Europe	Europe	High income	1	0	Global
6118263	0	70	1964	47	0	Ireland	Europe	High income	0	2	Private	1	80	Ireland	Northern Europe	Europe	High income	1	0	Global
6118279	0	50	1983	28	0	Ireland	Europe	High income	0	1	Private Public	1	75	Ireland	Northern Europe	Europe	High income	1	0	Global
6118310	1	57	1975	36	0	South Africa	Africa	Upper middle income	0	1	Private	1	100	South Africa	Southern Africa	Africa	Upper middle income	0	2	Global
6118351	0	29	2006	5	0	Serbia	Europe	Upper middle income	1	2	Uni Research	0							0	Global
6118374	0	54	1983	28	0	USA	Americas	High income	0	1	Private	1	100	USA	North America	Americas	High income	1	2	Global
6118427	0	60	1977	34	0	Uruguay	Americas	High income	1	1	Gov	0							0	Global
6118507	1	52	2005	6	0	Sweden	Europe	High income	0	2	Uni Gov	1	75	Sweden	Northern Europe	Europe	High income	1	2	Global
6118596	0	59	1978	33	0	USA	Americas	High income	0	1	Private	1	100	USA	North America	Americas	High income	1	0	Global
6118674	0	63	1982	29	0	Netherlands	Europe	High income	0	1	Private	1	100	New Zealand	Australia and New Zealand	Oceania	High income	1	2	Global
6118765	0	45	1990	21	0	USA	Americas	High income	1	1	Private	1	90	USA	North America	Americas	High income	1	2	Global
6118841	1	52	1982	29	0	South Africa	Africa	Upper middle income	0	1	Private	1	100	South Africa	Southern Africa	Africa	Upper middle income	0	0	Global
6119040	1	59	1979	32	0	USA	Americas	High income	1	1	Private	1	100	USA	North America	Americas	High income	1	2	Global
6119171	0	49			0	Israel	Asia	High income	0	1	Private	1	100	Israel	Western Asia	Asia	High income	1	2	Global
6119183	0	41	1993	18	1	UK	Europe	High income	0	1	Private	1	100	Ireland	Northern Europe	Europe	High income	1	2	Global
6119189	0	40	1996	15	0	Belgium	Europe	High income	1	1	Private	1	100	Netherlands	Western Europe	Europe	High income	1	2	Global
6119252	0	39	2000	11	0	Turkey	Asia	Upper middle income	1	1		1	10	Turkey	Western Asia	Asia	Upper middle income	0	2	Global
6119306	0	35	2001	10	0	Belgium	Europe	High income	1	1	Private	1	95	Germany	Western Europe	Europe	High income	1	2	Global
6119322	0	44	1996	15	0	USA	Americas	High income	0	2	Private Industry	1	90	USA	North America	Americas	High income	1	0	Global
6119346	0	50	1984	27	0	Ireland	Europe	High income	1	1	Private	1	100	Ireland	Northern Europe	Europe	High income	1	2	Global
6119355	0	54	1981	30	0	USA	Americas	High income	0	1	Private	1	100	USA	North America	Americas	High income	1	0	Global
6119365	1	48	1990	21	0	Sweden	Europe	High income	1	1	Private	1	100	Sweden	Northern Europe	Europe	High income	1	2	Global
6119437	0	35	2002	9	0	Canada	Americas	High income	1	3	Private Uni Research	1	75	Canada	Northern America	Americas	High income	1	2	Global
6119461	0	35	2003	8	0	Hungary	Europe	Upper middle income	0	1	Private	1	100	Sweden	Northern Europe	Europe	High income	1	2	Global
6119463	0	45	1989	22	0	Ireland	Europe	High income	1	3	Private Uni Gov	1	80	Ireland	Northern Europe	Europe	High income	1	2	Global
6119503	0	33	2006	5	0	Sweden	Europe	High income	0	3	Private Research Path	1	20	Sweden	Northern Europe	Europe	High income	1	2	Global
6119573	0	54	1979	32	0	spain	Europe	High income	0	1	Private	1	100	Spain	Southern Europe	Europe	High income	1	2	Global
6119628	1	33	2006	5	0	Germany	Europe	High income	0	1	Private	1	100	Ireland	Northern Europe	Europe	High income	1	0	Global
6119815	1	30	2008	3	0	USA	Americas	High income	0	1	Private	1	100	USA	North America	Americas	High income	1	2	Global
6119878	1	36	2001	10	0	New Zealand	Oceania	High income	0	1	Private	1	100	Australia	Australia and New Zealand	Oceania	High income	1	2	Global
6119958	0	49	2000	11	0	USA	Americas	High income	0	1	Private	1	100	USA	North America	Americas	High income	1	0	Global
6119967	1	52	1984	27	0	Belgium	Europe	High income	1	1	Private	1	80	Belgium	Western Europe	Europe	High income	1	1	Global
6119983	0	53	1994	17	0	USA	Americas	High income	0	1	Private	1	100	USA	North America	Americas	High income	1	2	Global
6120019	0	46	1989	22	0	France	Europe	High income	1	1	Private	1	100	France	Western Europe	Europe	High income	1	1	Global
6120029	1	31	2003	8	0	Italy	Europe	High income	1	2	Research Industry	1	10	Italy	Southern Europe	Europe	High income	1	1	Global
6120033	0	48	1988	23	0	USA	Americas	High income	0	1	Private	1	100	USA	North America	Americas	High income	1	2	Global
6120068	0	38	2000	11	0	Italy	Europe	High income	1	2	Uni Research	1	50	Italy	Southern Europe	Europe	High income	1	3	Global
6120079	0	29	2004	7	0	Australia	Oceania	High income	1	2	Uni Research	1	90	Australia	Australia and New Zealand	Oceania	High income	1	2	Global
6120088	1	30	2006	5	0	South Africa	Africa	Upper middle income	1	3	Private Charity	1	65	South Africa	Southern Africa	Africa	Upper middle income	0	0	Global
6120159	1	38	2002	9	0	Netherlands	Europe	High income	0	1	Private Public	1	90	Netherlands	Western Europe	Europe	High income	1	0	Global
6120188	0	32	2004	7	0	Italy	Europe	High income	0	1	Private	1	99	Spain	Southern Europe	Europe	High income	1	2	Global
6120191	0	58	1978	33	0	Argentina	Americas	Upper middle income	0	1	Private	1	100	Argentina	South America	Americas	Upper middle income	0	2	Global
6120200	0	67	1968	43	0	Sweden	Europe	High income		1	Private	1	75	Sweden	Northern Europe	Europe	High income	1	2	Global
6120209	0	57	1976	35	0	Australia	Oceania	High income	1	2	Private Uni	1	50	Australia	Australia and New Zealand	Oceania	High income	1	2	Global
6120233	1	57	1978	33	0	USA	Americas	High income	1	1	Uni	1	50	USA	North America	Americas	High income	1	1	Global
6120242	0	35	2004	7	0	Germany	Europe	High income	0	1	Private	1	100	Germany	Western Europe	Europe	High income	1	0	Global
6120291	0	41	1995	16	0	Portugal	Europe	High income	1	1	Private	1	75	Portugal	Southern Europe	Europe	High income	1	0	Global
6120302	1	51	1985	26	0	Sweden	Europe	High income	1	2	Private Research	1	60	Sweden	Northern Europe	Europe	High income	1	2	Global
6120426	0	33	2005	6	0	USA	Americas	High income	1	1	Uni	1	50	USA	North America	Americas	High income	1	3	Global
6120438	1	34	2004	7	0	Denmark	Europe	High income	0	1	Private	1	50	Denmark	Northern Europe	Europe	High income	1	0	Global
6120522	0	49	1992	19	0	USA	Americas	High income	0	1	Private	1	100	USA	North America	Americas	High income	1	2	Global
6120720	1	38	2001	10	0	Germany	Europe	High income	0	1	Private	1	90	South Africa	Southern Africa	Africa	Upper middle income	0	2	Global
6120756	0	39	2004	7	0	USA	Americas	High income	0	1	Private	1	100	USA	North America	Americas	High income	1	0	Global
6120830	0	56	1981	30	0	Netherlands	Europe	High income	0	1	Private	1	100	Germany	Western Europe	Europe	High income	1	0	Global
6120893	1	35	2003	8	0	Denmark	Europe	High income	0	3	Research Path Industry	1	15	Denmark	Northern Europe	Europe	High income	1	3	Global
6120907	1	28	2009	2	0	USA	Americas	High income	0	1	Private	1	100	USA	North America	Americas	High income	1	2	Global
6120917	0	34	2005	6	0	Germany	Europe	High income	0	1	Private	1	100	Sweden	Northern Europe	Europe	High income	1	2	Global
6120967	0	66	1967	44	0	Sweden	Europe	High income	0	1	Private	1	50	Sweden	Northern Europe	Europe	High income	1	0	Global
6121009	0	53	1983	28	0	USA	Americas	High income	0	1	Private	1							0	Global
6121080	1	22	2011	0	0	Nepal	Asia	Low income	0	1		0							0	Global
6121153	0	31	2007	4	0	USA	Americas	High income	0	1	Private	1	100	USA	North America	Americas	High income	1	2	Global
6121350	1	27	1998	13	1	UK	Europe	High income	1	1	Uni	1	80	USA	North America	Americas	High income	1	2	Global
6121367	0	33	2003	8	0	Colombia	Americas	Upper middle income	1	2	Uni Research	1	30	Australia	Australia and New Zealand	Oceania	High income	1	2	Global
6121374	1	56	1984	27	0	USA	Americas	High income	1	2	Private	1	95	USA	North America	Americas	High income	1	2	Global
6121376	0	62	1973	38	0	USA	Americas	High income	0	3	Private Industry Outside	1	30	USA	North America	Americas	High income	1	0	Global
6121953	0	44	1990	21	0	South Africa	Africa	Upper middle income	0	1	Private	1	100	South Africa	Southern Africa	Africa	Upper middle income	0	0	Global
6121979	1	51	1996	15	0	USA	Americas	High income	0	1	Private	1	100	USA	North America	Americas	High income	1	2	Global
6122021	0	60			0	Sweden	Europe	High income	0	0									0	Global
6122121	1	58	1981	30	0	USA	Americas	High income	1	1	Industry	0							0	Global
6122145	0	45	1990	21	0	France	Europe	High income	1	2	Research Gov	1	50	Sweden	Northern Europe	Europe	High income	1	2	Global
6122157	1	35	2004	7	0	Germany	Europe	High income	0	1	Research	0							0	Global
6122217	1	28	2007	4	0	South Africa	Africa	Upper middle income	1	1	Research	0							0	Global
6122275	0	34	2003	8	0	Serbia	Europe	Upper middle income	1	3	Uni Research	0							0	Global
6122303	0	33	2004	7	0	Germany	Europe	High income	1	1		0							0	Global
6122388	1	35	2000	11	0	spain	Europe	High income	1	1		0							0	Global
6122413	0	53	1982	29	0	South Africa	Africa	Upper middle income	1	2	Private Industry	1	25	South Africa	Southern Africa	Africa	Upper middle income	0	0	Global
6122456	1	35	2003	8	0	Denmark	Europe	High income	1	1	Gov	0							0	Global
6122480	1	34	2003	8	0	France	Europe	High income	1	1	Research	0							0	Global
6122488	0	62	1974	37	0	Italy	Europe	High income		1		0							0	Global
6122502	0	34	2001	10	0	South Africa	Africa	Upper middle income	1	1	Uni	1	70	South Africa	Southern Africa	Africa	Upper middle income	0	2	Global
6122523	0	58	1987	24	0	Canada	Americas	High income	1	1		0							0	Global
6122527	0	37	1996	15	0	Ireland	Europe	High income	0	1	Private	1	80	Ireland	Northern Europe	Europe	High income	1	0	Global
6122545	0	68	1968	43	0	USA	Americas	High income	0	1	Gov	0							0	Global
6122623	1	40	1979	32	0	Netherlands	Europe	High income	0	1	Private	1	75	Ireland	Northern Europe	Europe	High income	1	0	Global
6122853	0	31	2008	3	0	Canada	Americas	High income	0	1	Private	1	100	Canada	Northern America	Americas	High income	1	0	Global
6122903	0	61	1972	39	0	Ireland	Europe	High income	1	3	Gov	0							0	Global
6123121	1	48	1990	21	0	South Africa	Africa	Upper middle income	0	1	Public								0	Global
6123154	0	54	1979	32	0	Ireland	Europe	High income	0	1	Private Break	1	25	Ireland	Northern Europe	Europe	High income	1	2	Global
6123279	0	47	1989	22	0	Zimbabwe	Africa	Low income	1	1	Gov	0							0	Global
6123327	0	46	1988	23	0	Belgium	Europe	High income	0	1	Private	1	85	Belgium	Western Europe	Europe	High income	1	2	Global
6123358	1	31	2006	5	0	USA	Americas	High income	1	2	Gov	0							0	Global
6123362	1	38	1991	20	0	USA	Americas	High income	0	2	Private Charity Public	1	99	USA	North America	Americas	High income	1	0	Global
6123377	1	37	2002	9	0	USA	Americas	High income	0	1	Private	1	100	USA	North America	Americas	High income	1	0	Global
6123378	0	33	2008	3	0	USA	Americas	High income	1	2	Private Research	1	75	USA	North America	Americas	High income	1	2	Global
6123584	1	47	1995	16	0	Canada	Americas	High income	1	1	Research	0							0	Global
6123729	0	67	1967	44	0	UK	Europe	High income	0	4	Private Gov Path Industry	0							0	Global
6123764	0	63	1971	40	0	South Africa	Africa	Upper middle income	1	2	Uni Research	1	50	South Africa	Southern Africa	Africa	Upper middle income	0	2	Global
6124148	1	28	2008	3	0	USA	Americas	High income	0	1	Private	1	100	USA	North America	Americas	High income	1	2	Global
6124803	0	64	1972	39	0	Sweden	Europe	High income	1	1	Private	1	90	Sweden	Northern Europe	Europe	High income	1	2	Global
6124832	0	53	1983	28	0	Colombia	Americas	Upper middle income	1	1	Gov	0							0	Global
6125983	1	34	2003	8	0	Hungary	Europe	Upper middle income	1	1	Private	1	95	Norway	Northern Europe	Europe	High income	1	2	Global
6126048	0	32	2002	9	0	Greece	Europe	High income	1	3	Research	0							0	Global
6127113	0	31	2005	6	0	USA	Americas	High income	0	1	Private Army Public	1	100	USA	North America	Americas	High income	1	0	Global
6127531	1	48	2006	5	0	West Indies	Americas	Upper middle income	0	3	Private Charity	1	95	USA	North America	Americas	High income	1	2	Global
6127590	1	48	1994	17	0	USA	Americas	High income	0	1	Charity	1	100	USA	North America	Americas	High income	1	0	Global
6127690	1	57	1997	14	0	USA	Americas	High income	0	1		1	90	USA	North America	Americas	High income	1	0	Global
6130018	0	65	1978	33	0	South Africa	Africa	Upper middle income	0	1	Private	1	50	South Africa	Southern Africa	Africa	Upper middle income	0	0	Global
6130113	0	47	1988	23	0	South Africa	Africa	Upper middle income	1	1	Private	1	100	South Africa	Southern Africa	Africa	Upper middle income	0	1	Global
6130166	1	28	2009	2	0	Sweden	Europe	High income	0	1	Private	1	100	Sweden	Northern Europe	Europe	High income	1	0	Global
6130195	1	47	1989	22	0	USA	Americas	High income	0	1	Private	1	90	USA	North America	Americas	High income	1	0	Global
6134978	1	49	1999	12	0	USA	Americas	High income	0	1		1	15	USA	North America	Americas	High income	1	0	Global
6135130	1	49	1989	22	0	USA	Americas	High income	0	1	Gov	1	70	USA	North America	Americas	High income	1	0	Global
6135179	1	64	1970	41	0	USA	Americas	High income	0	2	Private Charity	1	100	USA	North America	Americas	High income	1	2	Global
6135321	1	58	1978	33	0	USA	Americas	High income	0	3	Private Gov Charity	1	90	USA	North America	Americas	High income	1	0	Global
6135329	1	52	1983	28	0	USA	Americas	High income	0	1	Charity	1	100	USA	North America	Americas	High income	1	0	Global
6135807	1	52	1989	22	0	USA	Americas	High income	1	3	Uni Research Charity	1	10	USA	North America	Americas	High income	1	2	Global
6135955	1	35	2003	8	0	USA	Americas	High income	0	2	Gov Charity	1	80	USA	North America	Americas	High income	1	0	Global
6136042	1	44	1997	14	0	USA	Americas	High income	0	1	Gov	1	95	USA	North America	Americas	High income	1	0	Global
6136317	1	54	1988	23	0	USA	Americas	High income	0	2	Private Charity	1	75	USA	North America	Americas	High income	1	2	Global
6137006	1	35	2003	8	0	Hungary	Europe	Upper middle income	0	2	Research Gov	1	50	Israel	Western Asia	Asia	High income	1	2	Global
6138034	0	37	1999	12	0	Brazil	Americas	Upper middle income	1	1		0							0	Global
6138440	0	43	1999	12	0	Sweden	Europe	High income	0	2	Private Gov	1	90	Sweden	Northern Europe	Europe	High income	1	2	Global
6139039	1	35	2002	9	0	USA	Americas	High income	0	1	Charity	1	80	USA	North America	Americas	High income	1	0	Global
6139380	0	60	1976	35	0	South Africa	Africa	Upper middle income	0	1	Private	1	60	South Africa	Southern Africa	Africa	Upper middle income	0	0	Global
6140804	1	50	1989	22	0	Norway	Europe	High income	1	1	Gov	0							0	Global
6141321	1	29	2006	5	0	Australia	Oceania	High income	1	4	Research Charity	1							0	Global
6141330	1	34	2005	6	0	Trinidad and Tobago	Americas	High income	1	2	Private Gov Break	1	60	Trinidad and Tobago	Caribbean	Americas	High income	1	2	Global
6141908	0	28	2008	3	0	Brazil	Americas	Upper middle income	1	4	Uni Research Gov	1	20	Brazil	South America	Americas	Upper middle income	0	2	Global
6142913	1	38	2000	11	0	USA	Americas	High income	1	3	Private Uni Public	1	25	USA	North America	Americas	High income	1	0	Global
6143520	1				0		#N/A		0	1	Private	1							0	Global
6143594	1	43	1998	13	0	USA	Americas	High income	1	3	Uni Research Path	0							0	Global
6143755	1	43	2005	6	0	Hungary	Europe	Upper middle income	0	1	Private	1	100	Israel	Western Asia	Asia	High income	1	2	Global
6144616	1	34	2001	10	0	Australia	Oceania	High income	1	2	Private Research	1	85	New Zealand	Australia and New Zealand	Oceania	High income	1	2	Global
6144789	0	53	1981	30	0	Colombia	Americas	Upper middle income	1	1	Research	1	25	Panama	Central America	Americas	Upper middle income	0	2	Global
6145007	0	51	1990	21	0	Netherlands	Europe	High income	0	1	Private	1	100	Netherlands	Western Europe	Europe	High income	1	2	Global
6145023	1	41	1996	15	0	USA	Americas	High income		1	Charity	1	100	USA	North America	Americas	High income	1	0	Global
6146729	1	50	2000	11	0	USA	Americas	High income	0	1	Charity	1	80	USA	North America	Americas	High income	1	3	Global
6146741	1	45	2009	2	0	USA	Americas	High income	1	1	Gov	1	25	USA	North America	Americas	High income	1	2	Global
6147367	0	62	1980	31	0	Germany	Europe	High income	1	2	Gov	1	10	USA	North America	Americas	High income	1	3	Global
6147586	1	26	2008	3	0	Taiwan	Asia	Upper middle income	1	2	Research	0							0	Global
6148176	1	43	1995	16	0	Trinidad and Tobago	Americas	High income	1	3	Private Research Public	1	18	Trinidad and Tobago	Caribbean	Americas	High income	1	2	Global
6148498	1	38	2010	1	0	Costa Rica	Americas	Upper middle income	0	1	Private Public	1	100	Costa Rica	Central America	Americas	Upper middle income	0	2	Global
6153693	1	52	1982	29	1	UK	Europe	High income	0	1	Private	1	90	South Africa	Southern Africa	Africa	Upper middle income	0	2	Global
6155399	1	44	1991	20	0	Sweden	Europe	High income	0	1	Gov	1	2	Sweden	Northern Europe	Europe	High income	1	0	Global
6155894	0	45	1991	20	0	India	Asia	Lower middle income	0	1	Industry	1	75	India	Southern Asia	Asia	Lower middle income	0	0	Global
6155941	0	37	1999	12	0	Turkey	Asia	Upper middle income	1	5	Private Uni Path Charity	1	50	Turkey	Western Asia	Asia	Upper middle income	0	0	Global
6156061	0	27	2007	4	0	South Africa	Africa	Upper middle income	0	2	Research Industry Army	1	25	South Africa	Southern Africa	Africa	Upper middle income	0	0	Global
6156135	0	37	1999	12	0	Bangladesh	Asia	Low income	1	3	Research Gov Path	1	25	Bangladesh	Southern Asia	Asia	Low income	0	2	Global
6156515	0	34	2007	4	0	Cuba	Americas	Upper middle income	0	4	Uni Research Gov	0							0	Global
6156630	1	53	1984	27	0	Egypt	Africa	Lower middle income	1	2	Research Gov Outside	1	75	Sudan	Northern Africa	Africa	Lower middle income	0	2	Global
6156760	0	75	1964	47	0	Canada	Americas	High income	1	4	Gov Path Industry	1	25	USA	North America	Americas	High income	1	2	Global
6156767	0	45	1989	22	0	India	Asia	Lower middle income	1	1	Research Public	0							0	Global
6156814	0	55	1980	31	0	India	Asia	Lower middle income	1	3	Uni Research Charity	1	40	India	Southern Asia	Asia	Lower middle income	0	2	Global
6157114	0	38	1999	12	0	Nigeria	Africa	Lower middle income	1	1	Research Public Break	0							0	Global
6157155	0	63	1971	40	0	India	Asia	Lower middle income	1	1									0	Global
6157215	1	29					#N/A			1	Private Outside	1	blank	India	Southern Asia	Asia	Lower middle income	0	0	Global
6157245	1	28	2007	4	0	Malaysia	Asia	Upper middle income	1	1	Private	1	75	Malaysia	South-Eastern Asia	Asia	Upper middle income	0	2	Global
6157283	0	25	2010	1	0	India	Asia	Lower middle income	1	1	Research	1	40	India	Southern Asia	Asia	Lower middle income	0	0	Global
6157407	0	45	1992	19	0	Nigeria	Africa	Lower middle income	0	1	Private	1							0	Global
6157497	0	69	1977	34	0	Pakistan	Asia	Lower middle income		1	Gov	0							0	Global
6157521	0	43	1993	18	0	India	Asia	Lower middle income	1	1	Gov Outside	1	70	India	Southern Asia	Asia	Lower middle income	0	2	Global
6157574	0		1990	21	0	Serbia	Europe	Upper middle income	0	1	Industry	1	10	Serbia	Southern Europe	Europe	Upper middle income	0	1	Global
6157674	1	32	2005	6	0	Germany	Europe	High income	1	4	Uni Research Gov	0							0	Global
6157730	0	51	1990	21	0	Zambia	Africa	Lower middle income	1	1	Gov Public	1	25	Zambia	Eastern Africa	Africa	Lower middle income	0	2	Global
6157771	0	45	1992	19	0	Kenya	Africa	Low income	0	1	Gov	1							0	Global
6157860	0	55	1982	29	0	Pakistan	Asia	Lower middle income	1	1	Path	1							0	Global
6157961	0	48	1988	23	0	Nigeria	Africa	Lower middle income	0	1	Private	1	40	Nigeria	Western Africa	Africa	Lower middle income	0	2	Global
6158166	0	50	1990	21	0	Senegal	Africa	Lower middle income	1	1	Private	1	25	Burkina Faso	Western Africa	Africa	Low income	0	2	Global
6158600	1	58	1972	39	0	Brazil	Americas	Upper middle income	1	3	Private Uni Research	1	40	Brazil	South America	Americas	Upper middle income	0	2	Global
6158616	0	27	2010	1	0	Nepal	Asia	Low income	0	1	Private	1	25	Nepal	Southern Asia	Asia	Low income	0	0	Global
6159745	0	55	1980	31	0	Myanmar	Asia	Low income	1	2	Gov	0							0	Global
6160816	0	48	1989	22	0	Bulgaria	Europe	Upper middle income	0	1	Gov Public	0							0	Global
6161459	0	28	2009	2	0	Netherlands	Europe	High income	0	2	Private Research	1	20	Netherlands	Western Europe	Europe	High income	1	0	Global
6164849	0	33	2002	9	0	Uganda	Africa	Low income	1	1	Uni	0							0	Global
6166016	1	47	1989	22	0	Germany	Europe	High income	0	3	Private Uni Research	1	30	Sweden	Northern Europe	Europe	High income	1	2	Global
6166169	0	45	1991	20	0	Nigeria	Africa	Lower middle income	1	1	Industry	1	40	Nigeria	Western Africa	Africa	Lower middle income	0	2	Global
6166490	0	38	1995	16	0	India	Asia	Lower middle income	1	1	Gov	1	90	India	Southern Asia	Asia	Lower middle income	0	2	Global
6166668	0	58	1977	34	0	Chile	Americas	High income	1	3	Private Gov	1	20	Chile	South America	Americas	High income	1	0	Global
6167062	1	60	1977	34	0	USA	Americas	High income	1	1	Industry Public	1	25	USA	North America	Americas	High income	1	0	Global
6168106	1	31	2005	6	0	India	Asia	Lower middle income	1	2	Research Gov	1							0	Global
6168853	0	65	1970	41	0	South Africa	Africa	Upper middle income	1	1	Industry	1	5	South Africa	Southern Africa	Africa	Upper middle income	0	0	Global
6168912	0	50	1991	20	0	Uruguay	Americas	High income	1	2	Uni Research	1	10	Uruguay	South America	Americas	High income	1	3	Global
6169032	0	27	2009	2	0	Netherlands	Europe	High income	0	1	Private	1	80	Netherlands	Western Europe	Europe	High income	1	0	Global
6169050	1	45	1991	20	0	Spain	Europe	High income	1	3	Research Gov Path	0							0	Global
6169297	0	57	1982	29	0	South Africa	Africa	Upper middle income	1	3	Private Uni Research	1	30	South Africa	Southern Africa	Africa	Upper middle income	0	2	Global
6171021	1	38	1997	14	0	India	Asia	Lower middle income	1	1	Uni	0							0	Global
6173274	0	41	1986	25	0	Spain	Europe	High income	0	1	Industry	1	0	Spain	Southern Europe	Europe	High income	1	2	Global
6173383	0	62	1973	38	0	South Africa	Africa	Upper middle income	0	1	Private	1	95	South Africa	Southern Africa	Africa	Upper middle income	0	0	Global
6173418	0	27	2001	10	0	Philippines	Asia	Lower middle income	0	2	Private Research	1							0	Global
6176543	0	45	1991	20	0	Pakistan	Asia	Lower middle income	1	1	Gov	0							0	Global
6177384	0	64	1970	41	0	Mexico	Americas	Upper middle income	1	1		0							0	Global
6178719	1	48	1990	21	0	Sweden	Europe	High income	0	1	Private	1	50	Sweden	Northern Europe	Europe	High income	1	2	Global
6178944	0	49	1987	24	0	USA	Americas	High income	1	2	Uni Gov	0							0	Global
6178982	0	42	1994	17	0	USA	Americas	High income	0	1	Private	1	100	USA	North America	Americas	High income	1	0	Global
6179123	0	35	2002	9	0	Iran	Asia	Upper middle income	1	2	Uni Research	0							0	Global
6179841	1	50	1987	24	0	USA	Americas	High income	1	1	Private	1	100	USA	North America	Americas	High income	1	2	Global
6179910	0	58	1982	29	0	India	Asia	Lower middle income	1	5	Uni Research Gov Path	0							0	Global
6180864		31	2006	5	0	Uganda	Africa	Low income	1	2	Uni Research	1							0	Global
6181010	0	52	1982	29	0	Nigeria	Africa	Lower middle income	1	2	Uni Research	1	15	Nigeria	Western Africa	Africa	Lower middle income	0	2	Global
6181637	1	64	1971	40	0	Sudan	Africa	Lower middle income	1	3	Uni Research	1	25	Sudan	Northern Africa	Africa	Lower middle income	0	2	Global
6182025	1	38	1996	15	0	Spain	Europe	High income	0	1	Charity	1	100	Spain	Southern Europe	Europe	High income	1	3	Global
6182479	0	54	1987	24	0	Nigeria	Africa	Lower middle income	1	2	Gov	1	60	Nigeria	Western Africa	Africa	Lower middle income	0	2	Global
6182892	1	26	2011	0	0	Netherlands	Europe	High income	0	1	Private Public	1	80	Luxembourg	Western Europe	Europe	High income	1	0	Global
6183339	0	64	1971	40	0	Mexico	Americas	Upper middle income	1	2	Private	1	90	Mexico	Central America	Americas	Upper middle income	0	2	Global
6183865	1	57	1981	30	0	USA	Americas	High income	0	1	Private Outside	1	75	USA	North America	Americas	High income	1	0	Global
6187032	1	51	1989	22	0	USA	Americas	High income	0	1	Gov	1	10	USA	North America	Americas	High income	1	3	Global
6187898	1	40	1998	13	0	Trinidad and Tobago	Americas	High income	1	2	Private Gov	1	75	Trinidad and Tobago	Caribbean	Americas	High income	1	2	Global
6194364	0	64	1969	42	0	India	Asia	Lower middle income	1	1	Research	0							0	Global
6194830	0	51	1987	24	0	Canada	Americas	High income	0	1	Private	1	75	Bermuda	Northern America	Americas	High income	1	0	Global
6195634	1	44	1989	22	0	Australia	Oceania	High income	1	1	Gov	0							0	Global
6197251	0	24	2010	1	0	India	Asia	Lower middle income	0	1		0							0	Global
6197501	0	27	2010	1	0	Uganda	Africa	Low income	0	1	Industry Public	1	40	Uganda	Eastern Africa	Africa	Low income	0	3	Global
6197546	1	26			0	Uruguay	Americas	High income	0	2	Private Gov	1	80	Uruguay	South America	Americas	High income	1	2	Global
6197773	0	32	2002	9	0	India	Asia	Lower middle income	1	1		0							0	Global
6197862	0	33	2001	10	0	India	Asia	Lower middle income	1	2	Private Industry Public	1	20	India	Southern Asia	Asia	Lower middle income	0	2	Global
6198031	0	61	1972	39	0	South Africa	Africa	Upper middle income	1	1	Private	1	60	South Africa	Southern Africa	Africa	Upper middle income	0	2	Global
6198178	0	53	1980	31	0	India	Asia	Lower middle income	1	1	Uni	0							0	Global
6198208	0	55	1981	30	0	India	Asia	Lower middle income	1	1		0							0	Global
6198369	1	35	2001	10	0	Greece	Europe	High income	1	2	Private Charity	1	70	Greece	Southern Europe	Europe	High income	1	2	Global
6198407	1	40	1997	14	0	India	Asia	Lower middle income	1	5	Private Uni Research Gov Charity	1	25	India	Southern Asia	Asia	Lower middle income	0	2	Global
6198492	1	36	2004	7	0	Zambia	Africa	Lower middle income		2	Private Charity	1	100	South Africa	Southern Africa	Africa	Upper middle income	0	2	Global
6198672	0	32	2006	5	0	Nigeria	Africa	Lower middle income	1	0									0	Global
6199775	0	48	1989	22	0	Nigeria	Africa	Lower middle income	0	1	Industry	1							0	Global
6199902	0	32	2002	9	0	South Africa	Africa	Upper middle income	0	1	Private	1	100	South Africa	Southern Africa	Africa	Upper middle income	0	0	Global
6200835	0	56	1979	32	0	Hungary	Europe	Upper middle income	0	2	Uni Research	0							0	Global
6201387	0	49	1987	24	0	Netherlands	Europe	High income	0	1	Private	1	80	Netherlands	Western Europe	Europe	High income	1	2	Global
6201403	0	38	1998	13	0	Nigeria	Africa	Lower middle income	1	2	Uni Research	0							0	Global
6201507	0	30	2010	1	0	Tanzania	Asia	Low income	0	1	Gov	0							0	Global
6202752	0	40	1995	16	0	Ethiopia	Africa	Low income	1	2	Uni Research	0							0	Global
6203361	0	59	1980	31	0	Uruguay	Americas	High income	0	2	Uni Research	1	50	Uruguay	South America	Americas	High income	1	2	Global
6206071	0	47	1991	20	0	Canada	Americas	High income	1	2	Private	1	50	Canada	Northern America	Americas	High income	1	0	Global
6206531	1	51	2005	6	0	USA	Americas	High income	0	1	Charity	1	100	USA	North America	Americas	High income	1	0	Global
6207436	0	43	1995	16	0	Nigeria	Africa	Lower middle income	0	2	Private Gov	1	65	Nigeria	Western Africa	Africa	Lower middle income	0	2	Global
6207764	1	34	2002	9	0	USA	Americas	High income	0	2	Private Charity	1	33	USA	North America	Americas	High income	1	2	Global
6208261	1	30	2007	4	0	USA	Americas	High income	1	1	Private	1	100	USA	North America	Americas	High income	1	0	Global
6208794	0	61	1985	26	0	Sweden	Europe	High income	1	1	Private	1	100	Sweden	Northern Europe	Europe	High income	1	2	Global
6209341	0	34	2002	9	0	Peru	Americas	Upper middle income	1	1	Gov	0							0	Global
6209715	0	29	2007	4	0	Nigeria	Africa	Lower middle income	0	1	Gov	1	10	Nigeria	Western Africa	Africa	Lower middle income	0	0	Global
6211812	1	38	2001	10	0	Netherlands	Europe	High income	0	1	Private	1	70	New Zealand	Australia and New Zealand	Oceania	High income	1	2	Global
6213156	0	48	1988	23	0	Switzerland	Europe	High income	1	2	Gov	1	45	Switzerland	Western Europe	Europe	High income	1	2	Global
6214419	0	38	1997	14	0	South Africa	Africa	Upper middle income	0	2	Private Charity Public	1	90	South Africa	Southern Africa	Africa	Upper middle income	0	2	Global
6214547	0	51	1986	25	0	Australia	Oceania	High income	0	2	Private Charity	1	80	Australia	Australia and New Zealand	Oceania	High income	1	2	Global
6214591	1	31	2006	5	0	Netherlands	Europe	High income	0	1	Private	1	80	Netherlands	Western Europe	Europe	High income	1	2	Global
6214685	0	59	1983	28	0	New Zealand	Oceania	High income	0	1	Uni	1	10	Australia	Australia and New Zealand	Oceania	High income	1	2	Global
6214807	0	63	1972	39	1	UK	Europe	High income	0	1	Private	1	80	South Africa	Southern Africa	Africa	Upper middle income	0	2	Global
6214854	1	50	1987	24	0	Sweden	Europe	High income	1	1	Private	1	80	Sweden	Northern Europe	Europe	High income	1	2	Global
6214891	0	52	1983	28	0	Netherlands	Europe	High income	0	1	Private	1	50	Netherlands	Western Europe	Europe	High income	1	2	Global
6215143	0	22	2011	0	0	Pakistan	Asia	Lower middle income	0	4	Uni Research Industry	1	50	Pakistan	Southern Asia	Asia	Lower middle income	0	2	Global
6215617	0	54	1982	29	0	Norway	Europe	High income	0	1	Gov	0							0	Global
6215679	0	57	1980	31	0	Tunisia	Africa	Upper middle income	1	3	Research Gov	1	10	Tunisia	Northern Africa	Africa	Upper middle income	0	2	Global
6215820	0	42	1992	19	0	India	Asia	Lower middle income	0	2	Private Public	1	50	USA	North America	Americas	High income	1	0	Global
6216016	0	22	2001	10	0	Pakistan	Asia	Lower middle income	0	9	Private Uni Research Gov Path Charity Industry	1	20	Pakistan	Southern Asia	Asia	Lower middle income	0	2	Global
6216046	1	45	1996	15	0	USA	Americas	High income	1	1	Private Public Outside	1	100	USA	North America	Americas	High income	1	2	Global
6216253	1	32	2004	7	0	Colombia	Americas	Upper middle income	1	1		0							0	Global
6216371	0	55	1977	34	0	Iraq	Asia	Upper middle income	1	2	Gov	1							0	Global
6216572	0	50	1988	23	0	Morocco	Africa	Lower middle income	1	1	Uni Public	1	30	Senegal	Western Africa	Africa	Lower middle income	0	2	Global
6216611	0	24	2010	1	0	Pakistan	Asia	Lower middle income	1	3	Private Uni Research	1	70	Pakistan	Southern Asia	Asia	Lower middle income	0	2	Global
6216708	0	24	2011	0	0	Pakistan	Asia	Lower middle income	0	2	Private Uni	1	30	Pakistan	Southern Asia	Asia	Lower middle income	0	2	Global
6217296	0	32	2001	10	0	Spain	Europe	High income	1	3	Uni Research Path	0							0	Global
6217344	1	31	2005	6	0	France	Europe	High income	1	3	Uni Research Path	0							0	Global
6217370	1	33	2006	5	0	France	Europe	High income	1	1	Industry	0							0	Global
6217392	0	37	1998	13	1	UK	Europe	High income	1	1	Research	0							0	Global
6217493	0	30	2006	5	0	France	Europe	High income	1	2	Uni Research	0							0	Global
6217707	0	57	1977	34	0	Ireland	Europe	High income	1	3	Uni Research Path	0							0	Global
6217711	1	59	1975	36	0	Angola	Africa	Upper middle income	1	3	Uni Research Path	0							0	Global
6217722	1	54	1980	31	0	Ireland	Europe	High income	1	3	Uni Research Path	0							0	Global
6217833	0	32	2003	8	0	France	Europe	High income	1	2	Research Path	1	15	France	Western Europe	Europe	High income	1	2	Global
6218019	0	62	1972	39	1	UK	Europe	High income	1	1	Industry	0							0	Global
6218381	1	40	1997	14	0	Germany	Europe	High income	1	1	Industry	0							0	Global
6218417	0	53	1983	28	0	USA	Americas	High income	1	1	Private	1	100	USA	North America	Americas	High income	1	2	Global
6218479	0	46	1988	23	0	India	Asia	Lower middle income	1	3	Gov Charity	1	24	India	Southern Asia	Asia	Lower middle income	0	2	Global
6219219	0	46	1994	17	0	Uruguay	Americas	High income	0	2	Uni Research Public	1	20	Uruguay	South America	Americas	High income	1	2	Global
6219400	0	36	1996	15	0	India	Asia	Lower middle income	1	1	Uni	1	24	India	Southern Asia	Asia	Lower middle income	0	2	Global
6220721	0	63	1971	40	0	Ireland	Europe	High income	1	1		0							0	Global
6220888	1	39	2002	9	0	USA	Americas	High income	1	1	Gov	0							0	Global
6220915	1	33	2002	9	0	Italy	Europe	High income	1	2	Uni Path	1	75	France	Western Europe	Europe	High income	1	0	Global
6221260	0	46	1985	26	0	Brazil	Americas	Upper middle income	1	2	Uni Research	1	30	Brazil	South America	Americas	Upper middle income	0	3	Global
6221320	0	39	1998	13	0	Canada	Americas	High income	0	1	Private	1	100	Canada	Northern America	Americas	High income	1	0	Global
6221590	0	56	1978	33	0	USA	Americas	High income	0	1	Private	1	40	USA	North America	Americas	High income	1	2	Global
6221701	0	41	1998	13	0	Germany	Europe	High income	0	2	Private Industry	1	30	Iceland	Northern Europe	Europe	High income	1	0	Global
6221893	1	39	2000	11	0	USA	Americas	High income	0	2	Private	1	50	USA	North America	Americas	High income	1	0	Global
6222183	1	29	2008	3	0	USA	Americas	High income	0	1	Private	1	100	USA	North America	Americas	High income	1	2	Global
6222324	0	67	1974	37	0	USA	Americas	High income	0	1	Private	1	75	USA	North America	Americas	High income	1	2	Global
6222565	1	55	1980	31	0	USA	Americas	High income	0	1	Private	1	85	USA	North America	Americas	High income	1	2	Global
6222614	0	39	1988	23	0	Brazil	Americas	Upper middle income	1	1	Research	0							0	Global
6223049	1	52	1985	26	0	USA	Americas	High income	0	1	Private	1	75	USA	North America	Americas	High income	1	2	Global
6223832	0	49	1987	24	0	USA	Americas	High income	1	1	Private	1	75	USA	North America	Americas	High income	1	0	Global
6223902	0	37	1997	14	0	Spain	Europe	High income	0	1	Private	1	100	Spain	Southern Europe	Europe	High income	1	0	Global
6224501	0	68	1967	44	0	USA	Americas	High income	0	1	Private	1	100	USA	North America	Americas	High income	1	2	Global
6224695	0	41	1995	16	0	USA	Americas	High income	0	1	Private	1	100	USA	North America	Americas	High income	1	2	Global
6224880	1	50	1987	24	0	USA	Americas	High income	0	1	Private	1	90	USA	North America	Americas	High income	1	2	Global
6224939	0	34	1999	12	0	Bangladesh	Asia	Low income	1	1	Industry	1	25	Bangladesh	Southern Asia	Asia	Low income	0	2	Global
6225825	0	35	2004	7	0	Venezuela	Americas	Upper middle income	0	1	Research	1	25	Chile	South America	Americas	High income	1	2	Global
6226581	0	38	1998	13	0	Pakistan	Asia	Lower middle income	1	4	Research Gov Industry	1	20	Pakistan	Southern Asia	Asia	Lower middle income	0	2	Global
6227249	1	49	2000	11	0	Canada	Americas	High income	0	1	Private	1	100	Canada	Northern America	Americas	High income	1	0	Global
6227502	0	39	2000	11	0	USA	Americas	High income	0	1	Private	1	100	USA	North America	Americas	High income	1	2	Global
6228221	1	50	1986	25	0	Germany	Europe	High income	1	3	Private Research Gov	1	65	Germany	Western Europe	Europe	High income	1	3	Global
6228223	1	45	1992	19	0	Denmark	Europe	High income	0	1	Private	1	80	Iceland	Northern Europe	Europe	High income	1	2	Global
6228303	0	37	1998	13	0	South Africa	Africa	Upper middle income	0	3	Private Uni Research	1	65	South Africa	Southern Africa	Africa	Upper middle income	0	0	Global
6228316	0	32	1999	12	0	Bangladesh	Asia	Low income	1	3	Uni Gov Charity	1	33	Bangladesh	Southern Asia	Asia	Low income	0	2	Global
6228393	0	58	1978	33	0	Czech Republic	Europe	High income	1	1	Private	1	40	Czech Rep	Eastern Europe	Europe	High income	1	2	Global
6228415	0	46	1997	14	0	Denmark	Europe	High income	1	1		1	50	Sweden	Northern Europe	Europe	High income	1	2	Global
6228596	1	39	1995	16	0	USA	Americas	High income	1	1	Private	1	100	USA	North America	Americas	High income	1	0	Global
6229048	1	38	2005	6	0	Norway	Europe	High income	0	1	Private	1	100	Iceland	Northern Europe	Europe	High income	1	2	Global
6229354	0	46	1997	14	0	USA	Americas	High income	0	1	Private	1	100	USA	North America	Americas	High income	1	0	Global
6229584	0	48	1998	13	0	Italy	Europe	High income	1	2	Private	1	80	Italy	Southern Europe	Europe	High income	1	2	Global
6229596	1	29	2007	4	0	France	Europe	High income	1	1	Industry	0							0	Global
6229886	1	33	2006	5	0	Sweden	Europe	High income	0	1	Private	1	100	Sweden	Northern Europe	Europe	High income	1	2	Global
6230116	0	48	1987	24	0	Nigeria	Africa	Lower middle income	1	2	Uni Research	1	10	Nigeria	Western Africa	Africa	Lower middle income	0	1	Global
6230925	0	32	2001	10	0	Pakistan	Asia	Lower middle income	1	1	Gov	0							0	Global
6231706	0	55	1982	29	0	Dominican Republic	Americas	Upper middle income	0	1	Gov	0							0	Global
6231977	0	60	1977	34	0	Switzerland	Europe	High income	1	1	Path	0							0	Global
6232226	1	47	1987	24	0	New Zealand	Oceania	High income	1	2	Private Uni	1	90	Australia	Australia and New Zealand	Oceania	High income	1	2	Global
6232248	0	47	1987	24	0	Ireland	Europe	High income	1	3	Uni Research Path	0							0	Global
6232272	0	32	2004	7	0	Italy	Europe	High income	1	1	Path	0							0	Global
6232308	0	48	1988	23	0	Australia	Oceania	High income	0	1	Private	1	100	Australia	Australia and New Zealand	Oceania	High income	1	2	Global
6232314	0	37	2003	8	0	Denmark	Europe	High income	1	1	Research	0							0	Global
6232346	1	35	1999	12	0	Italy	Europe	High income	1	2	Uni Research	0							0	Global
6232375	1	45	1991	20	0	Italy	Europe	High income	1	1	Uni	0							0	Global
6232396	0	67	1968	43	0	Czech Republic	Europe	High income	1	1	Path	0							0	Global
6232477	0	40	1997	14	0	Denmark	Europe	High income	1	3	Private Research Industry	1	10	Denmark	Northern Europe	Europe	High income	1	1	Global
6232625	0	49	1986	25	0	France	Europe	High income	1	1	Research	0							0	Global
6232681	0	40	1998	13	0	Sweden	Europe	High income	0	1	Private	0							0	Global
6232753	1	41	1995	16	0	Canada	Americas	High income	1	1	Private	1	100	Australia	Australia and New Zealand	Oceania	High income	1	2	Global
6233345	0	55	1978	33	0	Australia	Oceania	High income	1	1	Private	1	100	Australia	Australia and New Zealand	Oceania	High income	1	2	Global
6233563	1	49	1990	21	0	South Africa	Africa	Upper middle income	0	1									0	Global
6234008	1	38	2001	10	0	Germany	Europe	High income	1	5	Uni Research Path Break	0							0	Global
6235134	0	47	1987	24	0	South Africa	Africa	Upper middle income	0	1	Private	1	100	South Africa	Southern Africa	Africa	Upper middle income	0	2	Global
6235301	1	44	1993	18	0	Sweden	Europe	High income	1	1	Gov	1	100	Sweden	Northern Europe	Europe	High income	1	0	Global
6235984	0	57	1981	30	0	Germany	Europe	High income	1	1	Industry	0							0	Global
6236065	1	32	2002	9	0	Canada	Americas	High income	1	2	Uni Industry	0							0	Global
6236546	1	40	1994	17	0	South Africa	Africa	Upper middle income	0	1	Private	1	25	South Africa	Southern Africa	Africa	Upper middle income	0	2	Global
6236667	1	53	1985	26	0	USA	Americas	High income	1	1	Private	1	100	USA	North America	Americas	High income	1	2	Global
6241548	1	33	2003	8	0	Switzerland	Europe	High income	1	2	Research Path	0							0	Global
6243859	0	51	1988	23	0	USA	Americas	High income	1	1	Uni	1	10	USA	North America	Americas	High income	1	0	Global
6244611	1	42	1993	18	0	Sudan	Africa	Lower middle income	1	4	Uni Research Gov	1	25	Sudan	Northern Africa	Africa	Lower middle income	0	2	Global
6245345	1	37	1997	14	0	Estonia	Europe	High income	0	2	Private Charity	1	90	Estonia	Northern Europe	Europe	High income	1	2	Global
6245416	1	56	1985	26	0	Italy	Europe	High income	0	1	Charity								0	Global
6245562	1	54	1979	32	0	Brazil	Americas	Upper middle income	1	1	Uni	1	35	USA	North America	Americas	High income	1	2	Global
6245791	1	43	1998	13	0	USA	Americas	High income	0	1	Private	1	90	USA	North America	Americas	High income	1	2	Global
6245793	1	34	2003	8	0	USA	Americas	High income	0	1	Private	1	100	USA	North America	Americas	High income	1	0	Global
6248824	1	42	1994	17	0	Germany	Europe	High income	1	2	Uni Research	0							0	Global
6249520	0	50	1987	24	0	Germany	Europe	High income	1	1	Industry	0							0	Global
6249537	0	35	1999	12	0	India	Asia	Lower middle income	1	3	Uni Research Gov	0							0	Global
6250283	0	50	1985	26	0	Switzerland	Europe	High income	1	1	Private	1	100	Switzerland	Western Europe	Europe	High income	1	2	Global
6250811	1	61	1975	36	0	Sweden	Europe	High income	0	4	Research Gov Path	0							0	Global
6250901	0	45	1989	22	0	Spain	Europe	High income	1	2	Uni Research	1	80	Spain	Southern Europe	Europe	High income	1	2	Global
6250968	0	35	1999	12	0	Ireland	Europe	High income	1	2	Uni Research	1							0	Global
6250995	0	57	1979	32	1	UK	Europe	High income	1	1	Uni	1							0	Global
6251237	0	61	1974	37	0	France	Europe	High income	1	1	Private	1	100	France	Western Europe	Europe	High income	1	2	Global
6251400	0	59	1980	31	0	Uruguay	Americas	High income		1	Uni	1	50	Uruguay	South America	Americas	High income	1	1	Global
6252120	1	33	2001	10	0	Spain	Europe	High income	1	1	Private	1	90	Spain	Southern Europe	Europe	High income	1	2	Global
6252184	1	22	1977	34	0	India	Asia	Lower middle income	1	4	Uni Research Gov	0							0	Global
6252269	1	37	1999	12	0	Italy	Europe	High income	1	1	Private Public	1	80	Italy	Southern Europe	Europe	High income	1	2	Global
6252280	0	41	1998	13	0	Netherlands	Europe	High income	0	1	Private	1	90	Netherlands	Western Europe	Europe	High income	1	0	Global
6252451	1	36	2002	9	0	Belgium	Europe	High income	0	2	Private Charity	1	100	Spain	Southern Europe	Europe	High income	1	0	Global
6252498	0	47	1992	19	0	Brazil	Americas	Upper middle income	0	2	Private Research	1	90	Brazil	South America	Americas	Upper middle income	0	2	Global
6253075	0	47	1989	22	0	Italy	Europe	High income	1	1	Uni	1	60	USA	North America	Americas	High income	1	2	Global
6253219	1	34	2003	8	0	Germany	Europe	High income	0	1	Private	1	100	Luxembourg	Western Europe	Europe	High income	1	2	Global
6253531	1	27	2006	5	0	Austria	Europe	High income	0	1	Private	1	95	Luxembourg	Western Europe	Europe	High income	1	2	Global
6253623	0	47	1989	22	0	Austria	Europe	High income	0	1	Private	1	90	Luxembourg	Western Europe	Europe	High income	1	2	Global
6253761	0	58	1977	34	0	Switzerland	Europe	High income	1	3	Uni Research Path	1	40	USA	North America	Americas	High income	1	2	Global
6253851	0	64	1969	42	0	Australia	Oceania	High income	1	1	Uni	0							0	Global
6253979	1	43	1993	18	0	South Africa	Africa	Upper middle income	1	1	Private	1	75	South Africa	Southern Africa	Africa	Upper middle income	0	1	Global
6254153	0	55	1978	33	0	spain	Europe	High income	1	1	Private	1	90	Spain	Southern Europe	Europe	High income	1	2	Global
6254191	0	37	1999	12	0	Germany	Europe	High income	1	1	Uni	1	50	Switzerland	Western Europe	Europe	High income	1	2	Global
6254466	1	46	1991	20	0	Belgium	Europe	High income	0	1	Private	1	75	Luxembourg	Western Europe	Europe	High income	1	2	Global
6255930	1	30	2007	4	0	USA	Americas	High income	0	1	Private	1	100	USA	North America	Americas	High income	1	0	Global
6256653	1	39	1998	13	1	UK	Europe	High income	0	1	Private	0							0	Global
6256676	1	40	1996	15	0	Denmark	Europe	High income	0	3	Private Charity	1	90	Denmark	Northern Europe	Europe	High income	1	2	Global
6257004	0	72	1962	49	0	Netherlands	Europe	High income	1	1		0							0	Global
6257265	1	40	1994	17	0	Belgium	Europe	High income	0	1	Private	1	100	Belgium	Western Europe	Europe	High income	1	2	Global
6259910	1	37	1999	12	0	Germany	Europe	High income	1	2	Uni Research	0							0	Global
6260912	1	38	1999	12	0	Bosnia and Herzegovina	Europe	Upper middle income	1	1	Research	0							0	Global
6260961	1	38	1994	17	0	Australia	Oceania	High income	1	1	Uni	1	65	Australia	Australia and New Zealand	Oceania	High income	1	1	Global
6261552	1	54	1983	28	0	Denmark	Europe	High income	1	1	Private	1	100	Denmark	Northern Europe	Europe	High income	1	2	Global
6261607	0	47	1990	21	0	Netherlands	Europe	High income	1	2	Uni Research	1	40	Netherlands	Western Europe	Europe	High income	1	1	Global
6261912	0	46	1987	24	0	Bosnia and Herzegovina	Europe	Upper middle income	1	1	Research	1							0	Global
6261958	1	34	2001	10	0	Sweden	Europe	High income	0	1	Private	1	100	Sweden	Northern Europe	Europe	High income	1	2	Global
6262116	1	40	2001	10	0	Sweden	Europe	High income	1	1	Private	1	95	Sweden	Northern Europe	Europe	High income	1	2	Global
6262176	1	41	1997	14	0	Germany	Europe	High income	1	1	Private	1	75	Germany	Western Europe	Europe	High income	1	2	Global
6262278	0	42	1998	13	0	Bosnia and Herzegovina	Europe	Upper middle income	1	2	Uni Research	0							0	Global
6262298	0	48	1988	23	0	Switzerland	Europe	High income	1	1	Uni	1	40	Germany	Western Europe	Europe	High income	1	2	Global
6262451	1	30	2006	5	0	Latvia	Europe	High income	0	1	Private	1	75	Latvia	Northern Europe	Europe	High income	1	2	Global
6262798	1	32	2006	5	0	Finland	Europe	High income	0	1	Uni	1	60	Finland	Northern Europe	Europe	High income	1	2	Global
6263011	0	42	1996	15	0	Finland	Europe	High income	0	1	Industry	0							0	Global
6263329	0	47	1987	24	0	Spain	Europe	High income	1	2	Uni Research	1	70	Spain	Southern Europe	Europe	High income	1	2	Global
6263385	0	61	1975	36	0	Netherlands	Europe	High income	0	1	Private	1	80	Netherlands	Western Europe	Europe	High income	1	0	Global
6263651	1	49	1988	23	0	Uruguay	Americas	High income	1	2	Uni Research	0							0	Global
6263884	0	51	1985	26	0	Brazil	Americas	Upper middle income	1	3	Private Gov	1	50	Brazil	South America	Americas	Upper middle income	0	1	Global
6273646	0	56	1981	30	0	USA	Americas	High income	1	3	Private Uni Research	1	80	USA	North America	Americas	High income	1	1	Global
6273876	1	38	2001	10	0	Denmark	Europe	High income	0	1	Private	1	100	Denmark	Northern Europe	Europe	High income	1	0	Global
6273889	0	46	1989	22	0	South Africa	Africa	Upper middle income	0	1	Private	1	100	South Africa	Southern Africa	Africa	Upper middle income	0	0	Global
6274176	0	48	1992	19	0	USA	Americas	High income	1	1	Private	1	100	USA	North America	Americas	High income	1	2	Global
6274200	0	34	1998	13	0	Australia	Oceania	High income	1	1	Private	1	100	USA	North America	Americas	High income	1	2	Global
6274230	1	38	1997	14	0	USA	Americas	High income	1	3	Private Uni Industry	1	20	USA	North America	Americas	High income	1	2	Global
6274343	1	34	2004	7	0	Canada	Americas	High income	1	1	Private	1	100	USA	North America	Americas	High income	1	2	Global
6274586	1	30	2002	9	0	Australia	Oceania	High income	1	3	Private Uni Research	1	60	USA	North America	Americas	High income	1	2	Global
6274834	1	32	2005	6	0	USA	Americas	High income	1	1	Private	1	100	USA	North America	Americas	High income	1	1	Global
6274874	0	39	1998	13	0	Serbia	Europe	Upper middle income	1	1	Private	1	75	Serbia	Southern Europe	Europe	Upper middle income	0	2	Global
6274966	1	30	2008	3	0	Sweden	Europe	High income	0	1	Uni	0							0	Global
6275130	1	37	2000	11	0	USA	Americas	High income	1	1	Uni	1	80	USA	North America	Americas	High income	1	2	Global
6275246	1	30	2006	5	0	Finland	Europe	High income	0	3	Uni Research Gov	1	35	Finland	Northern Europe	Europe	High income	1	2	Global
6275283	1	50	1986	25	0	USA	Americas	High income	1	2	Uni Research	1	25	USA	North America	Americas	High income	1	2	Global
6275300	0	35	2001	10	0	USA	Americas	High income	1	2	Uni Research	1							0	Global
6275635	1	35	2003	8	0	USA	Americas	High income	1	1	Private	1	75	USA	North America	Americas	High income	1	2	Global
6276098	0	57	1982	29	0	Romania	Europe	Upper middle income	1	1	Private	1	50	Romania	Eastern Europe	Europe	Upper middle income	0	2	Global
6276263	0	34			0	Canada	Americas	High income	1	1	Private	1	75	USA	North America	Americas	High income	1	3	Global
6277182	0	39	1996	15	0	Belgium	Europe	High income	1	1	Private	1	85	Luxembourg	Western Europe	Europe	High income	1	2	Global
6277275	1	33	2006	5	0	Germany	Europe	High income	0	1	Private	1	75	Ireland	Northern Europe	Europe	High income	1	2	Global
6277377	0	32	2004	7	0	USA	Americas	High income	1	1	Private	1	95	USA	North America	Americas	High income	1	2	Global
6277807	0	50	1988	23	0	USA	Americas	High income	1	2	Private Gov	1	80	USA	North America	Americas	High income	1	2	Global
6278141	0	52	1984	27	0	USA	Americas	High income	1	2	Uni Research	1	50	USA	North America	Americas	High income	1	2	Global
6278218	1	43	1992	19	0	USA	Americas	High income	1	3	Uni Research Charity	1	50	USA	North America	Americas	High income	1	2	Global
6279149	1	31	2006	5	0	Bosnia and herzegovina	Europe	Upper middle income	1	1	Uni	1							0	Global
6280131	0	38	1997	14	0	Italy	Europe	High income	1	1	Uni	0							0	Global
6280409	1	37	2000	11	0	Italy	Europe	High income	1	2	Uni Research	1	70	Netherlands	Western Europe	Europe	High income	1	2	Global
6280532	1	52	1983	28	0	Denmark	Europe	High income	0	1	Private	1	100	Denmark	Northern Europe	Europe	High income	1	2	Global
6280747	1	46	1990	21	0	Bosnia and Herzegovina	Europe	Upper middle income	1	1	Uni	1	40	Bosnia and Herzegovina	Southern Europe	Europe	Upper middle income	0	1	Global
6280749	0	52	1984	27	0	Germany	Europe	High income	1	2	Uni Research	1	20	Germany	Western Europe	Europe	High income	1	2	Global
6281080	0	37	1998	13	0	Spain	Europe	High income	0	1	Private	1	40	Spain	Southern Europe	Europe	High income	1	0	Global
6281923	1	29	2010	1	0	Denmark	Europe	High income	0	1	Private	1	50	Denmark	Northern Europe	Europe	High income	1	0	Global
6282389	1	36	1999	12	0	USA	Americas	High income	1	1	Private	1	100	USA	North America	Americas	High income	1	2	Global
6284629	1	30	2006	5	0	Latvia	Europe	High income	1	3	Private Uni Research	1	50	Latvia	Northern Europe	Europe	High income	1	1	Global
6285023	1	49	1996	15	0	USA	Americas	High income	1	1	Uni	1	65	USA	North America	Americas	High income	1	2	Global
6286492	1	36	2005	6	0	USA	Americas	High income	1	1	Private	1	100	USA	North America	Americas	High income	1	2	Global
6286505	0	49	1984	27	0	Brazil	Americas	Upper middle income	1	2	Uni Research	1	20	Brazil	South America	Americas	Upper middle income	0	2	Global
6286561	1	43	1993	18	0	USA	Americas	High income	1	1	Uni	1	60	USA	North America	Americas	High income	1	2	Global
6286989	0	66	1967	44	0	South Africa	Africa	Upper middle income	0	1		1	10	South Africa	Southern Africa	Africa	Upper middle income	0	3	Global
6287077	1	35	2003	8	0	USA	Americas	High income	1	1	Private	1	95	USA	North America	Americas	High income	1	2	Global
6287335	1	39	1995	16	0	South Africa	Africa	Upper middle income	1	2	Private	1							0	Global
6287385	1	42	1996	15	0	USA	Americas	High income	1	1	Private Break	1	90	USA	North America	Americas	High income	1	2	Global
6287461	1	34	2006	5	0	USA	Americas	High income	1	1	Private	1	100	USA	North America	Americas	High income	1	2	Global
6287849	0	52	1985	26	0	Germany	Europe	High income	1	2	Private Uni	1	75	Germany	Western Europe	Europe	High income	1	2	Global
6288617	1	47	1988	23	0	Canada	Americas	High income	1	1	Private	1	100	USA	North America	Americas	High income	1	2	Global
6288861	0	68	1968	43	0	New Zealand	Oceania	High income	0	3	Uni Research	0							0	Global
6288929	1	37	1996	15	0	New Zealand	Oceania	High income	1	1	Private	1	100	New Zealand	Australia and New Zealand	Oceania	High income	1	1	Global
6289522	0	46	1989	22	0	Australia	Oceania	High income	1	1	Private	1	100	Australia	Australia and New Zealand	Oceania	High income	1	2	Global
6289671	1	25	2008	3	0	India	Asia	Lower middle income	1	2	Private Charity	1	100	India	Southern Asia	Asia	Lower middle income	0	2	Global
6289685	1	39	1992	19	0	Germany	Europe	High income	0	1		0							0	Global
6290027	1	32	2008	3	0	Denmark	Europe	High income	0	1	Uni	1	100	Denmark	Northern Europe	Europe	High income	1	2	Global
6290131	0	47	1990	21	0	Germany	Europe	High income	0	1	Private	1	85	Germany	Western Europe	Europe	High income	1	2	Global
6290173	0	60	1973	38	0	Ireland	Europe	High income	1	1	Private	1	100	Ireland	Northern Europe	Europe	High income	1	2	Global
6290291	1	47	1991	20	0	Germany	Europe	High income	0	1	Private	1	80	Germany	Western Europe	Europe	High income	1	2	Global
6293528	0	48	1991	20	0	Denmark	Europe	High income	1	1	Private	1	85	Denmark	Northern Europe	Europe	High income	1	2	Global
6296050	1	48	1988	23	0	Bosnia and Herzegovina	Europe	Upper middle income	1	2	Uni Research	1	10	Bosnia and Herzegovina	Southern Europe	Europe	Upper middle income	0	2	Global
6297183	1	35	2004	7	0	Canada	Americas	High income	0	1	Private	1	100	Canada	Northern America	Americas	High income	1	0	Global
6297210	1	30	2006	5	0	Canada	Americas	High income	1	2	Uni Research	0							0	Global
6297484	1	49	1986	25	0	Canada	Americas	High income	0	1	Private	1	10	Canada	Northern America	Americas	High income	1	3	Global
6297503	1	47	1994	17	0	Canada	Americas	High income	0	2	Private Charity	1	80	Canada	Northern America	Americas	High income	1	2	Global
6297621	0	28	2008	3	0	Canada	Americas	High income	0	1	Private	1	100	Canada	Northern America	Americas	High income	1	2	Global
6297871	1	37	1998	13	0	Slovakia	Europe	High income	0	1	Private	1	75	Canada	Northern America	Americas	High income	1	2	Global
6298536	1	26	2010	1	0	Canada	Americas	High income	0	1	Private	1	100	Canada	Northern America	Americas	High income	1	2	Global
6298673	0	34	2002	9	0	Canada	Americas	High income	0	1	Private	1	100	Canada	Northern America	Americas	High income	1	2	Global
6298934	0	68	1969	42	0	USA	Americas	High income	1	2	Private	1							0	Global
6299110	1	31	2007	4	0	Canada	Americas	High income	0	1	Private	1	100	Canada	Northern America	Americas	High income	1	2	Global
6299252	0	26	2011	0	0	Sri Lanka	Asia	Lower middle income	0	1	Private	1	100	Sri Lanka	Southern Asia	Asia	Lower middle income	0	0	Global
6299347	1	35	2007	4	0	Canada	Americas	High income	0	1	Private	1	100	Canada	Northern America	Americas	High income	1	0	Global
6299348	1	39	2000	11	0	Sri Lanka	Asia	Lower middle income	1	2	Private Charity	1	95	Sri Lanka	Southern Asia	Asia	Lower middle income	0	3	Global
6299405	1	27	2010	1	0	Sri Lanka	Asia	Lower middle income	0	4	Uni Research Gov	1	50	Sri Lanka	Southern Asia	Asia	Lower middle income	0	2	Global
6299540	1	46	2003	8	0	Italy	Europe	High income	0	1	Private Public	1	100	Italy	Southern Europe	Europe	High income	1	2	Global
6299649	0	60	1976	35	0	Austria	Europe	High income	1	1	Private	1	90	Austria	Western Europe	Europe	High income	1	2	Global
6299761	0	36	2005	6	0	Sri Lanka	Asia	Lower middle income	0	1		0							0	Global
6299777	0	35	1998	13	0	Latvia	Europe	High income	0	1	Private	1	85	Latvia	Northern Europe	Europe	High income	1	2	Global
6299885	0	30	2008	3	0	Sri Lanka	Asia	Lower middle income	1	3	Private Uni Research	0							0	Global
6299907	0	46	1989	22	0	South Africa	Africa	Upper middle income	1	1	Private	1	60	South Africa	Southern Africa	Africa	Upper middle income	0	2	Global
6299962	0	54			0	India	Asia	Lower middle income	1	1	Gov	1	20	India	Southern Asia	Asia	Lower middle income	0	2	Global
6300102	0	46	1989	22	0	Canada	Americas	High income	1	1	Private	1	100	Canada	Northern America	Americas	High income	1	3	Global
6300187	0	35	2004	7	0	sri lanka	Asia	Lower middle income	0	1	Private	1	50	Sri Lanka	Southern Asia	Asia	Lower middle income	0	2	Global
6300425	1	37	1999	12	0	Canada	Americas	High income	0	2	Private Uni	1	90	Canada	Northern America	Americas	High income	1	2	Global
6300650	0	48	1994	17	0	Canada	Americas	High income	0	1	Private	1	100	Canada	Northern America	Americas	High income	1	0	Global
6300810	1	33	2002	9	0	Canada	Americas	High income	0	1	Private	1	90	Canada	Northern America	Americas	High income	1	2	Global
6300890	0	53	1990	21	0	Sri Lanka	Asia	Lower middle income	1	1	Gov	1	25	Sri Lanka	Southern Asia	Asia	Lower middle income	0	2	Global
6301141	1	49	1987	24	0	USA	Americas	High income	0	3	Private Public	1	25	USA	North America	Americas	High income	1	0	Global
6301316	1	37	1998	13	0	Canada	Americas	High income	0	1	Private Outside	1	80	Canada	Northern America	Americas	High income	1	2	Global
6301963	1	43	1995	16	0	USA	Americas	High income	1	1	Private	1	90	USA	North America	Americas	High income	1	2	Global
6302209	1	29	2008	3	0	sri lanka	Asia	Lower middle income	0	1	Private	1							0	Global
6302255	1	31	2006	5	0	Sweden	Europe	High income	0	1	Private	1	99	Sweden	Northern Europe	Europe	High income	1	2	Global
6302415	1	66	1972	39	0	Sweden	Europe	High income	1	1	Private								0	Global
6302499	1	33	2007	4	0	Norway	Europe	High income	0	1	Private	1	100	Norway	Northern Europe	Europe	High income	1	0	Global
6303198	0	36	2000	11	0	USA	Americas	High income	1	1	Uni	1	60	USA	North America	Americas	High income	1	2	Global
6303203	1	38	2000	11	0	USA	Americas	High income	1	1	Private	1	100	USA	North America	Americas	High income	1	2	Global
6303366	0	73	1961	50	0	Ireland	Europe	High income	1	2	Private	0							0	Global
6303412	1	54	1984	27	0	Denmark	Europe	High income	1	1	Private	1	80	Denmark	Northern Europe	Europe	High income	1	0	Global
6303705	1	40	1993	18	0	Mexico	Americas	Upper middle income	1	2	Uni Gov	0							0	Global
6304136	1	47	1994	17	0	USA	Americas	High income	1	1	Private	1	100	USA	North America	Americas	High income	1	2	Global
6305145	1	33	2007	4	0	Finland	Europe	High income	0	1	Research	0							0	Global
6305241	1	32	2008	3	0	Finland	Europe	High income	0	1	Research	0							0	Global
6305512	1	38	2000	11	0	Germany	Europe	High income	1	2	Private	1	75	Germany	Western Europe	Europe	High income	1	2	Global
6305513	1	53	1983	28	0	Germany	Europe	High income	1	1	Private	1	50	Germany	Western Europe	Europe	High income	1	2	Global
6305532	0	32	2002	9	1	UK	Europe	High income	1	2	Private	1	95	Hong Kong, China	Eastern Asia	Asia	High income	1	0	Global
6305533	1	32	2004	7	0	Taiwan	Asia	Upper middle income	0	1	Private	1	50	Hong Kong, China	Eastern Asia	Asia	High income	1	2	Global
6305537	0	39	1999	12	0	Hungary	Europe	Upper middle income	0	1	Private	1	100	Norway	Northern Europe	Europe	High income	1	2	Global
6305573	0	38	1997	14	1	UK	Europe	High income	0	1	Private	1	100	Hong Kong, China	Eastern Asia	Asia	High income	1	0	Global
6305591	0	28	2006	5	0	Taiwan	Asia	Upper middle income	1	1	Private	1	100	Hong Kong, China	Eastern Asia	Asia	High income	1	2	Global
6305613	1	27	2006	5	1	UK	Europe	High income	0	1	Private	1	100	Hong Kong, China	Eastern Asia	Asia	High income	1	0	Global
6305627	0	36	2000	11	1	UK	Europe	High income	0	1	Private	1	100	Hong Kong, China	Eastern Asia	Asia	High income	1	3	Global
6305636	1	57	1973	38	0	Finland	Europe	High income	1	2	Uni Research	0							0	Global
6305680	1	27	2010	1	0	Germany	Europe	High income	0	1	Private	1	80	Germany	Western Europe	Europe	High income	1	0	Global
6305692	1	29	2007	4	0	Germany	Europe	High income	1	1	Private	1	blank	Germany	Western Europe	Europe	High income	1	2	Global
6305708	0	26	2009	2	0	Hungary	Europe	Upper middle income	0	1	Research	0							0	Global
6305731	0	61	1974	37	0	Sweden	Europe	High income	0	1	Gov	1	75	Sweden	Northern Europe	Europe	High income	1	0	Global
6305733	1	31	2008	3	0	Germany	Europe	High income	0	1	Private	1	75	Germany	Western Europe	Europe	High income	1	2	Global
6305795	1	57	1978	33	0	Sweden	Europe	High income	1	2	Private Uni	1	90	Sweden	Northern Europe	Europe	High income	1	2	Global
6305824	1	56	1984	27	0	Sweden	Europe	High income	1	1	Private	1	50	Sweden	Northern Europe	Europe	High income	1	2	Global
6305854	1	48	1988	23	0	Italy	Europe	High income	0	1	Private	1	100	Italy	Southern Europe	Europe	High income	1	2	Global
6306273	0	31	2002	9	0	Spain	Europe	High income	1	1	Private Break	1	95	Spain	Southern Europe	Europe	High income	1	2	Global
6306469	0	53	1986	25	0	Denmark	Europe	High income	1	5	Uni Research Gov Industry	1	10	Denmark	Northern Europe	Europe	High income	1	2	Global
6306663	0	44	1993	18	0	Sweden	Europe	High income	1	1	Industry Public	0							0	Global
6306897	0	62	1975	36	0	South Africa	Africa	Upper middle income	1	3	Private Industry	1	70	Hong Kong, China	Eastern Asia	Asia	High income	1	2	Global
6307450	1	55	1979	32	0	Sri Lanka	Asia	Lower middle income	1	2	Uni Research	1	60	Sri Lanka	Southern Asia	Asia	Lower middle income	0	2	Global
6307687	1	46	1988	23	0	Bosnia and Herzegovina	Europe	Upper middle income	1	1	Uni	0							0	Global
6307704	1	29	2008	3	0	Germany	Europe	High income	0	1	Private	1	100	Germany	Western Europe	Europe	High income	1	0	Global
6307715	1	29	2008	3	0	Germany	Europe	High income	1	1	Private	1	100	Switzerland	Western Europe	Europe	High income	1	2	Global
6309324	1	33	2004	7	1	UK	Europe	High income	1	1	Private	1	100	Hong Kong, China	Eastern Asia	Asia	High income	1	2	Global
6309970	1	55	1979	32	0	Sri Lanka	Asia	Lower middle income	1	3	Uni Research Charity	1	60	Sri Lanka	Southern Asia	Asia	Lower middle income	0	2	Global
6312061	0	57	1982	29	0	Denmark	Europe	High income	1	1	Private	0							0	Global
6312218	1	52	1990	21	0	USA	Americas	High income	0	2	Private	1	10	USA	North America	Americas	High income	1	2	Global
6312701	0	40	1997	14	0	USA	Americas	High income	1	1	Private	1	100	USA	North America	Americas	High income	1	2	Global
6312798	1	40	1997	14	0	Germany	Europe	High income	1	2	Uni Research	1	50	Germany	Western Europe	Europe	High income	1	2	Global
6312940	1	46	1993	18	0	Germany	Europe	High income	1	1	Private	1	70	Germany	Western Europe	Europe	High income	1	0	Global
6314051	1	56	1981	30	0	Canada	Americas	High income	0	2	Private Charity	1	100	Canada	Northern America	Americas	High income	1	2	Global
6316090	1	42	2000	11	0	Sweden	Europe	High income	0	1	Gov	1	90	Sweden	Northern Europe	Europe	High income	1	2	Global
6316204	1	38	1999	12	0	Ireland	Europe	High income	1	2	Uni Research	1	50	Ireland	Northern Europe	Europe	High income	1	1	Global
6316225	0	30	1997	14	0	Albania	Europe	Upper middle income	1	1	Research	1	25	Kosovo	Soutern Europe	Europe	Lower middle income	0	0	Global
6316238	1	50	1988	23	0	Sweden	Europe	High income	1	1	Private	1	100	Sweden	Northern Europe	Europe	High income	1	2	Global
6316525	0	42	1992	19	0	Spain	Europe	High income	1	2	Uni Research	1	30	Spain	Southern Europe	Europe	High income	1	2	Global
6316806	1	61	1976	35	0	Finland	Europe	High income	1	1	Research	1	5	Finland	Northern Europe	Europe	High income	1	1	Global
6317755	0	53	1981	30	0	Nigeria	Africa	Lower middle income		1	Uni	1	75	Nigeria	Western Africa	Africa	Lower middle income	0	2	Global
6318265	1	30	2008	3	0	Netherlands	Europe	High income	0	3	Private Uni Research	1	30	Netherlands	Western Europe	Europe	High income	1	2	Global
6318456	0	41	1996	15	0	Canada	Americas	High income	1	3	Private Uni Research	1	30	Canada	Northern America	Americas	High income	1	1	Global
6318696	1	33	2003	8	0	Canada	Americas	High income	0	1	Private	1	100	Canada	Northern America	Americas	High income	1	2	Global
6320552	0	37	2000	11	0	India	Asia	Lower middle income	1	1	Gov	1	100	India	Southern Asia	Asia	Lower middle income	0	2	Global
6320594	1	43	1993	18	0	Germany	Europe	High income	0	1	Private	1	100	Finland	Northern Europe	Europe	High income	1	0	Global
6321458	1	38	1998	13	0	Canada	Americas	High income	1	1	Private	1	blank	Canada	Northern America	Americas	High income	1	2	Global
6323651	1	41	2004	7	0	USA	Americas	High income	1	1	Private	1	100	USA	North America	Americas	High income	1	2	Global
6324198	1	34	2009	2	0	Canada	Americas	High income	0	1	Private	1	100	Canada	Northern America	Americas	High income	1	2	Global
6324335	1	34	2000	11	0	Canada	Americas	High income	0	1	Private	1	95	Canada	Northern America	Americas	High income	1	0	Global
6325222	0				0	UK	Europe	High income		1	Private	1	100	China	Eastern Asia	Asia	Upper middle income	0	2	Global
6325356	0	37	1997	14	0	Albania	Europe	Upper middle income	1	2	Uni Research	1	25	Kosovo	Soutern Europe	Europe	Lower middle income	0	0	Global
6325398	1	47	1989	22	0	Germany	Europe	High income	1	2	Uni Research	0							0	Global
6325424	0	29	2009	2	0	Germany	Europe	High income	0	1	Research	1	10	Germany	Western Europe	Europe	High income	1	0	Global
6325445	0	35	2007	4	0	Germany	Europe	High income	0	1	Uni	1	66	Germany	Western Europe	Europe	High income	1	2	Global
6325505	1	51	1986	25	0	Finland	Europe	High income	1	2	Uni Research	1							0	Global
6325512	1	37	2003	8	0	Germany	Europe	High income	0	2	Private Uni	1	80	Germany	Western Europe	Europe	High income	1	2	Global
6325721	1	38			0	Germany	Europe	High income	1	1	Research	0							0	Global
6325987	1	27	2008	3	0	Switzerland	Europe	High income	1	1	Uni	1	75	Germany	Western Europe	Europe	High income	1	2	Global
6326060	1	37	1998	13	0	Switzerland	Europe	High income	1	2	Uni Research	1	50	Switzerland	Western Europe	Europe	High income	1	2	Global
6326081	1	26	2010	1	0	South Africa	Africa	Upper middle income	0	2	Private Research	1	25	South Africa	Southern Africa	Africa	Upper middle income	0	0	Global
6326502	1	28	2009	2	0	Germany	Europe	High income	0	1	Private	1	100	Germany	Western Europe	Europe	High income	1	0	Global
6326576	1	28	2009	2	0	Germany	Europe	High income	0	1	Research	1	2	Germany	Western Europe	Europe	High income	1	2	Global
6327060	1	36	2001	10	0	Germany	Europe	High income	1	1	Research	0							0	Global
6327556	1	47	1996	15	0	Canada	Americas	High income	0	3	Private Research	1	65	Canada	Northern America	Americas	High income	1	2	Global
6327888	1	36	2000	11	0	Germany	Europe	High income	1	2	Uni Research Public	0							0	Global
6328067	0	33	2008	3	0	Belgium	Europe	High income	0	1	Private	1	100	Germany	Western Europe	Europe	High income	1	2	Global
6328977	1	61	1974	37	0	USA	Americas	High income	1	1		1	70	USA	North America	Americas	High income	1	2	Global
6328998	0	46	1992	19	0	Germany	Europe	High income	1	1	Private	1	90	Germany	Western Europe	Europe	High income	1	2	Global
6329008	0	55	1990	21	0	Italy	Europe	High income	1	1	Private	1	100	USA	North America	Americas	High income	1	2	Global
6329009	1	49	1993	18	0	USA	Americas	High income	0	1	Private	0							0	Global
6329010	1	44	1993	18	0	USA	Americas	High income	0	1	Private	1	100	USA	North America	Americas	High income	1	2	Global
6329015	1	54	1989	22	0	USA	Americas	High income	0	3	Private Charity	1	95	USA	North America	Americas	High income	1	2	Global
6329024	1	60	1978	33	0	USA	Americas	High income	1	2	Private Gov Outside	1	85	USA	North America	Americas	High income	1	2	Global
6329032	0	63	1973	38	0	USA	Americas	High income	0	1	Private	1	100	USA	North America	Americas	High income	1	2	Global
6329078	1	43	1996	15	0	USA	Americas	High income	0	1	Private	1	100	USA	North America	Americas	High income	1	2	Global
6329092	1	47	1991	20	0	Canada	Americas	High income	1	1	Private	1	90	Canada	Northern America	Americas	High income	1	2	Global
6329097	1	40	1997	14	0	USA	Americas	High income	0	1	Private	1	100	USA	North America	Americas	High income	1	2	Global
6329100	0	67	1969	42	0	USA	Americas	High income	0	1	Private	1	90	USA	North America	Americas	High income	1	2	Global
6329112	1	35	2010	1	0	Canada	Americas	High income	0	1	Private	1	100	Canada	Northern America	Americas	High income	1	2	Global
6329113	0	68	1974	37	0	USA	Americas	High income	0	1	Private	1	100	USA	North America	Americas	High income	1	2	Global
6329116	1	41	1996	15	0	USA	Americas	High income	0	2	Private Charity	1	100	USA	North America	Americas	High income	1	2	Global
6329117	1	41			0	USA	Americas	High income	1	1	Private	1	100	USA	North America	Americas	High income	1	2	Global
6329120	1	26	2009	2	0	Canada	Americas	High income	0	1	Private	1	100	Canada	Northern America	Americas	High income	1	0	Global
6329127	0	71	1966	45	0	USA	Americas	High income	0	2	Private Gov	1	100	USA	North America	Americas	High income	1	2	Global
6329145	1	33	2005	6	0	USA	Americas	High income	0	1	Private	1	100	USA	North America	Americas	High income	1	2	Global
6329151	0	68	1969	42	0	USA	Americas	High income	1	1	Private	1	40	USA	North America	Americas	High income	1	0	Global
6329168	1	51	1988	23	0	Canada	Americas	High income	0	1	Private	1	100	Canada	Northern America	Americas	High income	1	2	Global
6329177	0	53	1984	27	0	USA	Americas	High income	0	1	Private	1	100	USA	North America	Americas	High income	1	2	Global
6329181	1	37	1999	12	0	USA	Americas	High income	0	2	Private Uni	1	30	USA	North America	Americas	High income	1	2	Global
6329198	1	40	1997	14	0	USA	Americas	High income	0	1	Private	1	100	USA	North America	Americas	High income	1	2	Global
6329229	1	53	1982	29	0	USA	Americas	High income	1	1	Private	1	100	USA	North America	Americas	High income	1	2	Global
6329230	0	53	1984	27	0	USA	Americas	High income	0	1	Private	1	80	USA	North America	Americas	High income	1	2	Global
6329234	1	33	2009	2	0	USA	Americas	High income	0	1	Private	1	100	USA	North America	Americas	High income	1	2	Global
6329242	0	65	1968	43	0	USA	Americas	High income	1	1	Private	1	40	USA	North America	Americas	High income	1	1	Global
6329254	1	26	2011	0	0	USA	Americas	High income	0	1	Private	1	100	USA	North America	Americas	High income	1	2	Global
6329258	1	55	1981	30	0	USA	Americas	High income	0	2	Private Research	1	90	USA	North America	Americas	High income	1	2	Global
6329261	0	32	2005	6	0	USA	Americas	High income	0	1	Private	1	100	USA	North America	Americas	High income	1	0	Global
6329272	1	34	2005	6	0	USA	Americas	High income	0	1	Private	1	100	USA	North America	Americas	High income	1	0	Global
6329312	1	58	1976	35	0	Canada	Americas	High income	0	1	Private	1	75	Canada	Northern America	Americas	High income	1	0	Global
6329362	0	36	2009	2	0	USA	Americas	High income	0	1		1	80	Kuwait	Western Asia	Asia	High income	1	0	Global
6329383	1	27	2010	1	0	USA	Americas	High income	0	2	Private Research Army	1	50	USA	North America	Americas	High income	1	2	Global
6329399	1	38	2011	0	0	Canada	Americas	High income	0	1	Private	1	100	Canada	Northern America	Americas	High income	1	0	Global
6329442	1	47	1990	21	0	Canada	Americas	High income	0	2	Private	1	90	Canada	Northern America	Americas	High income	1	0	Global
6329481	1	31	2008	3	0	USA	Americas	High income	0	2	Gov Outside	1	60	Puerto Rico	Caribbean	Americas	High income	1	0	Global
6329545	1	34	2003	8	0	USA	Americas	High income	1	1	Private Army	1	100	USA	North America	Americas	High income	1	0	Global
6329554	1	28	2010	1	0	USA	Americas	High income	0	1	Private	1	100	USA	North America	Americas	High income	1	0	Global
6329559	1	54	2003	8	0	USA	Americas	High income	0	2	Private Charity	1	100	USA	North America	Americas	High income	1	0	Global
6329580	1	52	1987	24	0	USA	Americas	High income	0	1	Private	1	100	USA	North America	Americas	High income	1	2	Global
6329582	0	59	1981	30	0	Canada	Americas	High income	0	1	Private	1	75	Canada	Northern America	Americas	High income	1	2	Global
6329610	1	51	1984	27	0	Canada	Americas	High income	0	1	Private	1	90	Canada	Northern America	Americas	High income	1	2	Global
6329642	0	33	2009	2	0	USA	Americas	High income	0	1	Private	1	100	USA	North America	Americas	High income	1	2	Global
6329658	1	60	1986	25	0	USA	Americas	High income	0	1	Private	1	100	USA	North America	Americas	High income	1	2	Global
6329678	1	33	2003	8	0	USA	Americas	High income	0	1	Private	1	100	USA	North America	Americas	High income	1	2	Global
6329702	1	27	2010	1	0	USA	Americas	High income	0	1	Private	1	100	USA	North America	Americas	High income	1	2	Global
6329724	1	57	1980	31	0	USA	Americas	High income	0	1	Private	1	90	USA	North America	Americas	High income	1	2	Global
6329757	1	33	2004	7	0	USA	Americas	High income	1	1	Path	1	5	USA	North America	Americas	High income	1	2	Global
6329769	1	30	2005	6	0	France	Europe	High income	0	1	Private	1	100	USA	North America	Americas	High income	1	0	Global
6329842	1	28	2011	0	0	USA	Americas	High income	1	1	Private	1	100	USA	North America	Americas	High income	1	2	Global
6329853	0	46	1992	19	0	USA	Americas	High income	0	1	Private	1	95	USA	North America	Americas	High income	1	0	Global
6329859	1	58	1984	27	0	Netherlands	Europe	High income	0	1	Private	1	75	USA	North America	Americas	High income	1	0	Global
6329887	0	48	1990	21	0	USA	Americas	High income	0	1	Private	1	50	USA	North America	Americas	High income	1	0	Global
6329928	1	48	1989	22	0	USA	Americas	High income	0	1	Private	1	100	USA	North America	Americas	High income	1	2	Global
6329930	1	51	1986	25	0	USA	Americas	High income	0	1	Private	1	80	USA	North America	Americas	High income	1	0	Global
6330002	0	51	1985	26	0	USA	Americas	High income	0	1	Private	1	85	USA	North America	Americas	High income	1	2	Global
6330022	1	48	1989	22	0	USA	Americas	High income	0	1	Private	1	100	USA	North America	Americas	High income	1	2	Global
6330047	0	63	1983	28	0	USA	Americas	High income	0	2	Private Charity	1	95	USA	North America	Americas	High income	1	2	Global
6330053	1	38	1998	13	0	Canada	Americas	High income	0	1	Private	1	90	Canada	Northern America	Americas	High income	1	2	Global
6330065	1	36	2001	10	0	USA	Americas	High income	1	1	Private	1	100	USA	North America	Americas	High income	1	0	Global
6330090	0	58	1985	26	0	USA	Americas	High income	1	1	Private	1	25	USA	North America	Americas	High income	1	0	Global
6330133	1	34	2003	8	0	USA	Americas	High income	0	1	Private	1	100	USA	North America	Americas	High income	1	2	Global
6330138	1	36	2001	10	0	Finland	Europe	High income	1	2	Private Research	1	30	Finland	Northern Europe	Europe	High income	1	2	Global
6330176	1	51	1984	27	0	Canada	Americas	High income	0	1	Private Break	1	90	Canada	Northern America	Americas	High income	1	0	Global
6330249	1	29	2008	3	0	Canada	Americas	High income	0	1	Private	1	100	USA	North America	Americas	High income	1	0	Global
6331990	1	50	1987	24	0	USA	Americas	High income	1	1	Private	1	100	USA	North America	Americas	High income	1	0	Global
6332015	1	58	2009	2	0	USA	Americas	High income	0	2	Private	1	100	USA	North America	Americas	High income	1	0	Global
6332019	1	47	1992	19	0	USA	Americas	High income	0	1	Private	1	85	USA	North America	Americas	High income	1	0	Global
6332025	0	49	1989	22	0	USA	Americas	High income	0	1	Private	1	100	USA	North America	Americas	High income	1	0	Global
6332072	1	25	2010	1	0	USA	Americas	High income	0	1	Private	1	100	USA	North America	Americas	High income	1	0	Global
6332073	1	29	2008	3	0	USA	Americas	High income	0	1		1	60	Cuba	Caribbean	Americas	Upper middle income	0	0	Global
6332087	1	42	1997	14	0	USA	Americas	High income	0	1	Private Army	1	60	USA	North America	Americas	High income	1	2	Global
6333933	0	56	1985	26	0	USA	Americas	High income	0	1	Private	1	100	USA	North America	Americas	High income	1	2	Global
6335779	0	65	1982	29	0	USA	Americas	High income	1	1	Private	1	75	USA	North America	Americas	High income	1	2	Global
6335782	1	30	2006	5	0	USA	Americas	High income	0	1	Private	1	100	USA	North America	Americas	High income	1	2	Global
6335783	1	49	1990	21	0	USA	Americas	High income	0	1	Private	1	100	USA	North America	Americas	High income	1	2	Global
6335817	1	48	1989	22	0	USA	Americas	High income	0	1	Private	1	100	USA	North America	Americas	High income	1	2	Global
6335914	1	30	2005	6	0	Latvia	Europe	High income	0	1	Private	1	80	Latvia	Northern Europe	Europe	High income	1	2	Global
6335931	0	43	1999	12	0	Canada	Americas	High income	0	1	Private	1	100	New Zealand	Australia and New Zealand	Oceania	High income	1	0	Global
6335941	1	37	2003	8	0	USA	Americas	High income	0	1	Private	1	100	USA	North America	Americas	High income	1	2	Global
6335954	1	49	1988	23	0	USA	Americas	High income	0	1	Private	1	85	USA	North America	Americas	High income	1	0	Global
6337619	1				0	USA	Americas	High income	0	1	Private	1	90	USA	North America	Americas	High income	1	2	Global
6337621	0	66	1975	36	0	USA	Americas	High income	0	1	Private	1	50	USA	North America	Americas	High income	1	2	Global
6337624	0	57	1987	24	0	USA	Americas	High income	1	1	Private	1	90	USA	North America	Americas	High income	1	2	Global
6337660	1	48	1988	23	0	USA	Americas	High income	0	1	Private	1	90	USA	North America	Americas	High income	1	2	Global
6337678	1	31	2006	5	0	USA	Americas	High income	0	1		1	75	USA	North America	Americas	High income	1	0	Global
6337741	1	44	1993	18	0	USA	Americas	High income	0	1	Private	1	98	USA	North America	Americas	High income	1	2	Global
6337763	1	46	1990	21	0	USA	Americas	High income	0	1	Private	1	90	USA	North America	Americas	High income	1	2	Global
6337809	0	41	1998	13	0	USA	Americas	High income	0	1	Private	1	100	USA	North America	Americas	High income	1	2	Global
6337822	1	42	1996	15	0	USA	Americas	High income	1	2	Private Charity	1	80	USA	North America	Americas	High income	1	1	Global
6337824	1	51	1990	21	0	USA	Americas	High income	0	1	Private	1	100	USA	North America	Americas	High income	1	0	Global
6337841	0	42	1994	17	0	Spain	Europe	High income	0	1	Private	1	75	Spain	Southern Europe	Europe	High income	1	2	Global
6337865	0	43	1995	16	0	Germany	Europe	High income	0	1	Private	1	50	Germany	Western Europe	Europe	High income	1	0	Global
6337886	0	28	2006	5	0	New Zealand	Oceania	High income	0	1	Private	1	75	New Zealand	Australia and New Zealand	Oceania	High income	1	0	Global
6337889	1	31	2007	4	0	USA	Americas	High income	0	1	Private	1	100	USA	North America	Americas	High income	1	0	Global
6337929	1	45	1994	17	0	USA	Americas	High income	0	1	Private	1	100	USA	North America	Americas	High income	1	2	Global
6337948	1	50	1994	17	0	USA	Americas	High income	1	1	Private	1	100	USA	North America	Americas	High income	1	2	Global
6337975	1	49	1991	20	0	Canada	Americas	High income	0	1	Private	0							0	Global
6337991	0	67	1972	39	0	USA	Americas	High income	1	1	Industry	1	80	USA	North America	Americas	High income	1	0	Global
6338017	1	36	1999	12	0	USA	Americas	High income	0	2	Private Charity	1	100	USA	North America	Americas	High income	1	2	Global
6338023	1	45	1992	19	0	USA	Americas	High income	0	3	Private Charity	1	90	USA	North America	Americas	High income	1	2	Global
6338029	1	53	1983	28	0	USA	Americas	High income	0	1	Private Outside	1	100	USA	North America	Americas	High income	1	0	Global
6338048	0	61	1979	32	0	Italy	Europe	High income	0	1	Private	1	80	USA	North America	Americas	High income	1	2	Global
6338121	0	31	2006	5	0	USA	Americas	High income	0	1	Private	1	100	USA	North America	Americas	High income	1	2	Global
6338152	1	56	1982	29	0	USA	Americas	High income	0	2	Private Charity	1	50	USA	North America	Americas	High income	1	2	Global
6338198	1	34	2002	9	0	USA	Americas	High income	0	1	Private	1	100	USA	North America	Americas	High income	1	2	Global
6338263	1	39	2004	7	0	USA	Americas	High income	0	2	Private Charity	1	95	USA	North America	Americas	High income	1	2	Global
6338282	0	45	1995	16	0	USA	Americas	High income	0	1	Private	1	75	USA	North America	Americas	High income	1	2	Global
6338332	0	35	2001	10	0	USA	Americas	High income	0	1	Private	1	100	USA	North America	Americas	High income	1	2	Global
6338338	1	33	2004	7	0	USA	Americas	High income	0	1	Private	1	75	USA	North America	Americas	High income	1	0	Global
6338397	0	53	1983	28	0	USA	Americas	High income	0	1	Private	1	100	USA	North America	Americas	High income	1	2	Global
6338465	0	56	1987	24	0	USA	Americas	High income	0	1	Private	1	100	USA	North America	Americas	High income	1	2	Global
6338496	1	46	1990	21	0	USA	Americas	High income		1	Private	1	100	USA	North America	Americas	High income	1	2	Global
6338497	0	48	1989	22	0	USA	Americas	High income	0	1	Gov	1	35	USA	North America	Americas	High income	1	3	Global
6338513	0	63	1972	39	0	USA	Americas	High income	0	1	Private	1	80	USA	North America	Americas	High income	1	0	Global
6338535	1	39	1995	16	0	Canada	Americas	High income	0	1	Private	1	100	Canada	Northern America	Americas	High income	1	0	Global
6338631	0	76	1962	49	0	USA	Americas	High income	0	1	Private	1	100	USA	North America	Americas	High income	1	2	Global
6338632	0	60	1978	33	0	USA	Americas	High income	0	1	Private	1	100	USA	North America	Americas	High income	1	0	Global
6338642	0	47	1987	24	0	USA	Americas	High income	0	1	Private	1	80	USA	North America	Americas	High income	1	0	Global
6338687	1	61	1982	29	0	USA	Americas	High income	0	1	Private	1	100	USA	North America	Americas	High income	1	2	Global
6338707	1	28	2009	2	0	USA	Americas	High income	0	3	Private Charity	1	95	USA	North America	Americas	High income	1	2	Global
6338746	1	30	2009	2	0	USA	Americas	High income	0	1	Private Outside	1	100	USA	North America	Americas	High income	1	0	Global
6338804	0	51	1984	27	0	Canada	Americas	High income	0	1	Private	1	100	Canada	Northern America	Americas	High income	1	2	Global
6338838	0	64	1979	32	0	USA	Americas	High income	0	1	Private	1	70	USA	North America	Americas	High income	1	0	Global
6338889	1	57	1983	28	0	USA	Americas	High income	0	1	Private	1	90	USA	North America	Americas	High income	1	0	Global
6338909	1	56	1988	23	0	USA	Americas	High income	0	1	Private	1	95	USA	North America	Americas	High income	1	0	Global
6338920	0	51	1984	27	0	USA	Americas	High income	0	1	Private	1	90	USA	North America	Americas	High income	1	2	Global
6338966	0	50	1995	16	0	USA	Americas	High income	0	1	Private	1	50	USA	North America	Americas	High income	1	1	Global
6339035	1	35	2005	6	0	USA	Americas	High income	0	1	Private	1	100	USA	North America	Americas	High income	1	2	Global
6339081	1	41	1995	16	0	USA	Americas	High income	1	1	Private	1	100	USA	North America	Americas	High income	1	2	Global
6339085	0	40	1995	16	0	USA	Americas	High income	0	1	Private	1	100	USA	North America	Americas	High income	1	0	Global
6339117	1	50	1985	26	0	USA	Americas	High income	0	1	Private	1	75	USA	North America	Americas	High income	1	2	Global
6339138	1	51	1984	27	0	USA	Americas	High income	0	1	Private	1	100	USA	North America	Americas	High income	1	0	Global
6339143	1	29	2008	3	0	USA	Americas	High income	0	1	Private	1	75	USA	North America	Americas	High income	1	2	Global
6339154	0	47	1987	24	0	Australia	Oceania	High income	1	2	Private Uni	1	100	Australia	Australia and New Zealand	Oceania	High income	1	1	Global
6339168	1	52	1991	20	0	USA	Americas	High income	0	2	Private Charity	1	100	USA	North America	Americas	High income	1	2	Global
6339184	1	62	1975	36	0	USA	Americas	High income	0	2	Private Charity	1	100	USA	North America	Americas	High income	1	0	Global
6339202	1	32	2003	8	0	Canada	Americas	High income	1	1	Private	1	100	Canada	Northern America	Americas	High income	1	2	Global
6339204	1	39	2000	11	0	West Indies	Americas	Upper middle income	0	1	Private	1	75	USA	North America	Americas	High income	1	2	Global
6339220	1	65	1970	41	0	Canada	Americas	High income	0	1	Private	1	100	Canada	Northern America	Americas	High income	1	2	Global
6339237	0	43	1995	16	0	South Africa	Africa	Upper middle income	1	1	Private	1	70	Australia	Australia and New Zealand	Oceania	High income	1	0	Global
6339311	1	56	1981	30	0	USA	Americas	High income	0	1	Private	1	100	USA	North America	Americas	High income	1	2	Global
6339354	1	50	1991	20	0	USA	Americas	High income	0	2	Private Charity	1	100	USA	North America	Americas	High income	1	0	Global
6339364	1	64	1977	34	0	Mexico	Americas	Upper middle income	1	1	Private	1	98	USA	North America	Americas	High income	1	3	Global
6339371	1	39	2001	10	0	USA	Americas	High income	0	2	Private Charity	1	95	USA	North America	Americas	High income	1	2	Global
6339389	0	36	2001	10	0	USA	Americas	High income	0	2	Private Gov	1	98	USA	North America	Americas	High income	1	2	Global
6339405	1	34	2002	9	0	USA	Americas	High income	0	1	Private	1	100	USA	North America	Americas	High income	1	2	Global
6339461	1	52	1987	24	0	USA	Americas	High income	0	1	Private	1	85	USA	North America	Americas	High income	1	2	Global
6339479	1	30	2008	3	0	Australia	Oceania	High income	0	1	Private	1	100	Australia	Australia and New Zealand	Oceania	High income	1	0	Global
6339488	1	29	2009	2	0	West Indies	Americas	Upper middle income	0	1	Private	1	95	USA	North America	Americas	High income	1	0	Global
6339521	1	44	1999	12	0	Canada	Americas	High income	0	1	Private	1	100	Canada	Northern America	Americas	High income	1	2	Global
6339555	0	63	1975	36	0	USA	Americas	High income	0	1	Private	1	90	USA	North America	Americas	High income	1	2	Global
6339566	1	44	1993	18	0	USA	Americas	High income	1	1	Private	1							0	Global
6339600	1	25	2008	3	0	Australia	Oceania	High income	0	1	Private	1	80	Australia	Australia and New Zealand	Oceania	High income	1	3	Global
6339624	1	58	1976	35	0	Canada	Americas	High income	0	1	Private	1	90	Canada	Northern America	Americas	High income	1	2	Global
6339637	1	28	2009	2	0	Australia	Oceania	High income	0	1	Private	1	90	Canada	Northern America	Americas	High income	1	0	Global
6339657	1	37	2001	10	0	Canada	Americas	High income	0	1	Private	1	100	Canada	Northern America	Americas	High income	1	2	Global
6339679	1	32	2008	3	0	USA	Americas	High income	0	1	Private	1	100	USA	North America	Americas	High income	1	2	Global
6339682	1	39	2008	3	0	USA	Americas	High income	1	1	Private	1	100	USA	North America	Americas	High income	1	0	Global
6339715	1	66	1998	13	0	USA	Americas	High income	0	1	Private	1	100	USA	North America	Americas	High income	1	0	Global
6339730	1	49	1987	24	0	USA	Americas	High income	0	1	Private	1	100	USA	North America	Americas	High income	1	0	Global
6339739	0	26	2009	2	0	USA	Americas	High income	0	1	Private	1	100	USA	North America	Americas	High income	1	0	Global
6339769	1		2010	1	0	USA	Americas	High income	0	1	Private	1	100	USA	North America	Americas	High income	1	2	Global
6339786	1	49	1986	25	0	USA	Americas	High income	0	1	Private	1	90	USA	North America	Americas	High income	1	0	Global
6339797	0	40	2000	11	0	Sri Lanka	Asia	Lower middle income	1	1	Gov	1	75	Sri Lanka	Southern Asia	Asia	Lower middle income	0	2	Global
6339806	1	36	1999	12	0	USA	Americas	High income	0	1	Private	1	100	USA	North America	Americas	High income	1	2	Global
6339810	1	32	2008	3	0	USA	Americas	High income	0	1	Private	1	100	USA	North America	Americas	High income	1	2	Global
6339824	1	32	2007	4	0	USA	Americas	High income	0	1	Private	1	100	USA	North America	Americas	High income	1	2	Global
6339843	1	58	1992	19	0	USA	Americas	High income	0	1	Private	1	80	USA	North America	Americas	High income	1	0	Global
6339844	0	42	1996	15	0	Japan	Asia	High income	1	1	Private	1							0	Global
6339961	1	40	2001	10	0	USA	Americas	High income	0	1	Private	1	100	USA	North America	Americas	High income	1	2	Global
6339965	0	52	1986	25	0	USA	Americas	High income	1	2	Private Charity	1	100	USA	North America	Americas	High income	1	2	Global
6339969	1	45	2008	3	0	USA	Americas	High income	0	1	Private	0							0	Global
6340023	1	57	1984	27	0	USA	Americas	High income	0	1	Private	1	100	USA	North America	Americas	High income	1	0	Global
6340026	1	36	2003	8	0	USA	Americas	High income	0	1	Private	1	90	USA	North America	Americas	High income	1	2	Global
6340028	1	54	1981	30	0	USA	Americas	High income	0	2	Private	1	95	USA	North America	Americas	High income	1	2	Global
6340044	1	32	2004	7	0	New Zealand	Oceania	High income	0	2	Private Charity Outside	1	90	Hong Kong, China	Eastern Asia	Asia	High income	1	2	Global
6340054	0	47	1991	20	0	USA	Americas	High income	0	1	Private	1	100	USA	North America	Americas	High income	1	2	Global
6340125	1	46	1993	18	0	USA	Americas	High income	0	2	Private Charity	1	95	USA	North America	Americas	High income	1	2	Global
6340128	1	48	2006	5	0	West Indies	Americas	Upper middle income	0	2	Private Charity	1	100	USA	North America	Americas	High income	1	2	Global
6340139	1	45	1989	22	0	Australia	Oceania	High income	0	1	Private	1	95	Australia	Australia and New Zealand	Oceania	High income	1	2	Global
6340152	1	53	1985	26	0	USA	Americas	High income	0	1	Private	1	100	USA	North America	Americas	High income	1	2	Global
6340154	0	55	1983	28	0	USA	Americas	High income	0	1	Private	1	100	USA	North America	Americas	High income	1	0	Global
6340179	1	30	2007	4	0	Canada	Americas	High income	0	1	Private	1	100	Canada	Northern America	Americas	High income	1	0	Global
6340183	0	32	2005	6	0	USA	Americas	High income	0	1	Private	1	100	USA	North America	Americas	High income	1	2	Global
6340220	1	34	2006	5	0	Canada	Americas	High income	0	1	Private	1	100	Canada	Northern America	Americas	High income	1	0	Global
6340223	0	67	1970	41	0	USA	Americas	High income	0	1	Private								0	Global
6340257	0	67	1970	41	0	USA	Americas	High income	0	1	Private	1	80	USA	North America	Americas	High income	1	2	Global
6340295	1	31	2005	6	0	USA	Americas	High income	0	1	Private	1	100	USA	North America	Americas	High income	1	2	Global
6340299	1	33	2004	7	0	USA	Americas	High income	0	1	Private	0							0	Global
6340322	1	41	1995	16	0	USA	Americas	High income	0	1	Private	1	100	USA	North America	Americas	High income	1	2	Global
6340341	1	39	1997	14	0	USA	Americas	High income	1	2	Private	1	95	USA	North America	Americas	High income	1	2	Global
6340345	1	57	1978	33	0	Canada	Americas	High income	1	1	Private	1	100	Canada	Northern America	Americas	High income	1	2	Global
6340363	1	54	1998	13	0	USA	Americas	High income	1	1	Private	1	95	USA	North America	Americas	High income	1	1	Global
6340418	1	45	1991	20	0	USA	Americas	High income	1	2	Private Charity	1	99	USA	North America	Americas	High income	1	1	Global
6340513	0	61	1974	37	0	USA	Americas	High income	0	1	Private	1	90	USA	North America	Americas	High income	1	0	Global
6340610	1	41	1994	17	0	Germany	Europe	High income	1	1		0							0	Global
6340616	0	49	1995	16	0	Israel	Asia	High income	0	1	Private	1	80	Israel	Western Asia	Asia	High income	1	2	Global
6340665	0	46	1989	22	0	Australia	Oceania	High income	1	1	Private	1	90	Australia	Australia and New Zealand	Oceania	High income	1	2	Global
6340689	1	37	2006	5	0	USA	Americas	High income	1	1	Private	1	blank	USA	North America	Americas	High income	1	2	Global
6340726	1		1988	23		USA	Americas	High income	0	1	Private	1	100	USA	North America	Americas	High income	1	2	Global
6340778	1	46	1990	21	0	Belgium	Europe	High income	0	1	Gov	0							0	Global
6340868	1	35	2003	8	0	Netherlands	Europe	High income	0	2	Private Uni	0							0	Global
6340903	1	31	2010	1	0	New Zealand	Oceania	High income	0	1	Private	1	100	New Zealand	Australia and New Zealand	Oceania	High income	1	0	Global
6340913	1	37	2006	5	0	USA	Americas	High income	0	1	Private	1	100	USA	North America	Americas	High income	1	2	Global
6340932	1	33	2001	10	0	Australia	Oceania	High income	0	1	Private	1	100	Australia	Australia and New Zealand	Oceania	High income	1	2	Global
6340944	1	42	1994	17	0	Sweden	Europe	High income	1	1	Industry	0							0	Global
6341032	0	47	1993	18	0	USA	Americas	High income	0	1	Private	1	100	USA	North America	Americas	High income	1	2	Global
6341138	1	48	1996	15	0	USA	Americas	High income	0	2	Private Charity	1	100	USA	North America	Americas	High income	1	0	Global
6341279	0	33	2009	2	0	USA	Americas	High income	0	1	Private	1	100	USA	North America	Americas	High income	1	2	Global
6341289	1	36	2002	9	0	USA	Americas	High income	0	1	Private	1	100	USA	North America	Americas	High income	1	2	Global
6341339	1	34	2009	2	0	Portugal	Europe	High income	0	1	Private	1	90	Portugal	Southern Europe	Europe	High income	1	2	Global
6341544	1	71	1971	40	0	USA	Americas	High income	1	1	Private	1	100	USA	North America	Americas	High income	1	2	Global
6341560	1	56	1981	30	0	USA	Americas	High income	0	1	Private	1	100	USA	North America	Americas	High income	1	0	Global
6341602	1	64	1981	30	0	USA	Americas	High income	1	1	Private	1	75	USA	North America	Americas	High income	1	3	Global
6341654	1	41	1995	16	0	USA	Americas	High income	0	1	Private	1	100	USA	North America	Americas	High income	1	2	Global
6341689	1	52	1984	27	0	Canada	Americas	High income	0	1	Private	1	100	Canada	Northern America	Americas	High income	1	0	Global
6341727	0	26	2008	3	0	India	Asia	Lower middle income	1	1	Private	1	50	USA	North America	Americas	High income	1	0	Global
6341754	1	48	1988	23	0	USA	Americas	High income	0	1	Private	1	100	USA	North America	Americas	High income	1	0	Global
6342430	1	33	2002	9	0	USA	Americas	High income	0	1	Private	1	100	USA	North America	Americas	High income	1	2	Global
6342450	0	26	2007	4	0	Egypt	Africa	Lower middle income	1	2	Gov Industry	1	25	Egypt	Northern Africa	Africa	Lower middle income	0	2	Global
6343648	0	65	1973	38	0	USA	Americas	High income	0	1	Private	1	100	USA	North America	Americas	High income	1	2	Global
6343661	1	61	1977	34	0	USA	Americas	High income	1	3	Private Charity	1	100	Belize	Central America	Americas	Upper middle income	0	0	Global
6346689	1	58	1982	29	0	USA	Americas	High income	0	1	Private	1	100	USA	North America	Americas	High income	1	2	Global
6347678	0	55	1982	29	0	USA	Americas	High income	0	1	Private	1	70	USA	North America	Americas	High income	1	0	Global
6347688	1	37	1996	15	0	Ireland	Europe	High income	0	2	Private Industry	1	5	Ireland	Northern Europe	Europe	High income	1	0	Global
6348635	0	46	1988	23	0	Ireland	Europe	High income	0	2	Gov	0							0	Global
6349597	1	44	1994	17	0	USA	Americas	High income	1	1	Private Public	1	75	USA	North America	Americas	High income	1	2	Global
6349654	1	35	1999	12	0	Ireland	Europe	High income	1	1	Private	1	100	Ireland	Northern Europe	Europe	High income	1	2	Global
6349671	1	52	1987	24	0	USA	Americas	High income	0	1	Private	1	100	USA	North America	Americas	High income	1	2	Global
6349690	1	55	1982	29	0	USA	Americas	High income	0	1	Private	1	100	USA	North America	Americas	High income	1	0	Global
6349693	1	26	2010	1	0	USA	Americas	High income	0	1	Private	1	100	USA	North America	Americas	High income	1	2	Global
6349769	0	49	1986	25	0	Ireland	Europe	High income	1	2	Gov	0							0	Global
6349778	0	70	1966	45	0	Ireland	Europe	High income	0	1	Private Public	1	75	Ireland	Northern Europe	Europe	High income	1	0	Global
6349797	1	49	1988	23	0	Austria	Europe	High income	0	1	Private	1	80	Luxembourg	Western Europe	Europe	High income	1	2	Global
6349853	1	37	1996	15	0	Ireland	Europe	High income	0	1	Uni	0							0	Global
6350038	1	31	2003	8	0	Ireland	Europe	High income	0	1	Private	1	40	Ireland	Northern Europe	Europe	High income	1	0	Global
6350604	1	30	2007	4	0	USA	Americas	High income	0	1	Private	1	100	USA	North America	Americas	High income	1	0	Global
6350606	1	55	1984	27	0	Canada	Americas	High income	1	1	Private	1	100	Canada	Northern America	Americas	High income	1	2	Global
6350609	0	54	1981	30	0	USA	Americas	High income	0	1	Private	1	100	USA	North America	Americas	High income	1	2	Global
6351082	1	31	2006	5	0	USA	Americas	High income	0	1	Private	1	100	USA	North America	Americas	High income	1	0	Global
6351132	0	31	2006	5	0	USA	Americas	High income	1	1	Private	1	100	USA	North America	Americas	High income	1	2	Global
6351351	1	33	2000	11	0	Ireland	Europe	High income	0	1	Private	1	100	Ireland	Northern Europe	Europe	High income	1	0	Global
6351464	0	65	1969	42	0	Ireland	Europe	High income	0	1	Private	1	75	Ireland	Northern Europe	Europe	High income	1	0	Global
6352657	0	45	1990	21	0	Ireland	Europe	High income	0	3	Gov Charity	0							0	Global
6352726	1	43	2008	3	0	Canada	Americas	High income	0	1	Private Public	1	100	Canada	Northern America	Americas	High income	1	2	Global
6355094	0	58	1976	35	0	Ireland	Europe	High income	0	1	Private	1	75	Ireland	Northern Europe	Europe	High income	1	0	Global
6358084	1	32	2004	7	0	Germany	Europe	High income	0	1	Private	1	100	Ireland	Northern Europe	Europe	High income	1	0	Global
6361194	1	42	1995	16	0	Finland	Europe	High income	0	1		1	95	Finland	Northern Europe	Europe	High income	1	0	Global
6362213	1	40	1996	15	0	USA	Americas	High income	0	1	Private	1	75	USA	North America	Americas	High income	1	0	Global
6365337	1	31	2008	3	0	USA	Americas	High income	0	1	Private	1	100	USA	North America	Americas	High income	1	2	Global
6365373	0	51	1989	22	0	Italy	Europe	High income	1	1	Private	1	90	Italy	Southern Europe	Europe	High income	1	2	Global
6365517	0	48	1989	22	0	USA	Americas	High income	0	1	Private	1	90	USA	North America	Americas	High income	1	0	Global
6365619	1	29	2004	7	0	Spain	Europe	High income	0	1	Private	1	80	Spain	Southern Europe	Europe	High income	1	2	Global
6365685	0	64	1970	41	0	Ireland	Europe	High income		1	Private	1	90	Ireland	Northern Europe	Europe	High income	1	0	Global
6365742	1	44	1997	14	0	USA	Americas	High income	0	1	Private	1	100	USA	North America	Americas	High income	1	2	Global
6365744	1	41	1996	15	0	USA	Americas	High income	0	1	Private	1	95	USA	North America	Americas	High income	1	2	Global
6365786	0	63	1971	40	0	South Africa	Africa	Upper middle income	1	3	Private Gov Path	1	40	Israel	Western Asia	Asia	High income	1	0	Global
6365845	1	28	2006	5	0	Ireland	Europe	High income	0	1	Private	1	100	Ireland	Northern Europe	Europe	High income	1	2	Global
6365853	0	62	2006	5	0	USA	Americas	High income	0	1		1	100	USA	North America	Americas	High income	1	2	Global
6366098	0	56	1977	34	0	Ireland	Europe	High income	0	1	Private	1	50	Ireland	Northern Europe	Europe	High income	1	2	Global
6366107	0	54	1982	29	0	Romania	Europe	Upper middle income	0	1	Private	1							0	Global
6366156	1	59	1985	26	0	USA	Americas	High income	0	1	Private	1	100	USA	North America	Americas	High income	1	2	Global
6366160	1	34	2003	8	0	USA	Americas	High income	1	2	Private	1	30	USA	North America	Americas	High income	1	2	Global
6366187	1	51	1989	22	0	USA	Americas	High income	0	1	Gov	1	10	USA	North America	Americas	High income	1	2	Global
6366193	0	38	1998	13	0	France	Europe	High income	1	2	Uni Research	1	65	South Africa	Southern Africa	Africa	Upper middle income	0	2	Global
6366284	0	43	1992	19	0	France	Europe	High income	1	1	Research	0							0	Global
6366298	1	39	1997	14	0	Germany	Europe	High income	1	1	Private	1	75	Germany	Western Europe	Europe	High income	1	0	Global
6366361	1	58	1985	26	0	USA	Americas	High income	1	1	Private	1	95	USA	North America	Americas	High income	1	2	Global
6366434	1	48	2005	6	0	West Indies	Americas	Upper middle income	0	1	Private	1	90	USA	North America	Americas	High income	1	2	Global
6366443	0	67	1966	45	0	Ireland	Europe	High income	1	1	Private	1	75	Ireland	Northern Europe	Europe	High income	1	0	Global
6366534	1	36	1999	12	0	USA	Americas	High income	0	1	Private	1	95	USA	North America	Americas	High income	1	2	Global
6366752	1	44	2006	5	0	USA	Americas	High income	0	2	Private Charity	1	90	USA	North America	Americas	High income	1	0	Global
6366753	0	62	1973	38	0	Canada	Americas	High income	0	1	Private	1							0	Global
6366761	0	34	2003	8	0	USA	Americas	High income	0	1	Private	1	100	USA	North America	Americas	High income	1	2	Global
6366790	0	46	1988	23	0	Ireland	Europe	High income	0	1	Private Public	1	95	Ireland	Northern Europe	Europe	High income	1	2	Global
6366800	1	35	1998	13	0	Canada	Americas	High income	1	3	Private Uni Research	1	50	Canada	Northern America	Americas	High income	1	1	Global
6366832	1	36	2001	10	0	Austria	Europe	High income	0	1	Private	1	50	Austria	Western Europe	Europe	High income	1	2	Global
6366878	0	27	2010	1	0	Canada	Americas	High income	0	1	Private	1	100	Canada	Northern America	Americas	High income	1	2	Global
6366922	1	47	1990	21	0	USA	Americas	High income	0	1	Private	1	100	USA	North America	Americas	High income	1	2	Global
6366981	1	33	2010	1	0	USA	Americas	High income	0	1	Private	1	100	USA	North America	Americas	High income	1	0	Global
6367119	1	45	1992	19	0	USA	Americas	High income	0	1	Private	1	90	USA	North America	Americas	High income	1	2	Global
6367245	1	44	1998	13	0	South Africa	Africa	Upper middle income	0	1	Private	1	100	Canada	Northern America	Americas	High income	1	2	Global
6367388	1	35	2006	5	0	USA	Americas	High income	0	1	Private	1	100	USA	North America	Americas	High income	1	2	Global
6367489	1	50	1989	22	0	Canada	Americas	High income	1	1	Private	1							0	Global
6367513	1	27	2009	2	0	Portugal	Europe	High income	0	1	Private	1	100	Ireland	Northern Europe	Europe	High income	1	2	Global
6367517	1	51	1984	27	0	Canada	Americas	High income	1	2	Private Uni	1	60	Canada	Northern America	Americas	High income	1	0	Global
6367594	0	29	2010	1	1	UK	Europe	High income	0	1	Private	1	100	Ireland	Northern Europe	Europe	High income	1	0	Global
6367643	1	54	1984	27	0	USA	Americas	High income	0	1	Private	1	100	USA	North America	Americas	High income	1	2	Global
6367646	1	25	2010	1	0	Canada	Americas	High income	0	1	Private	1	100	Canada	Northern America	Americas	High income	1	2	Global
6367660	1	26	2011	0	0	USA	Americas	High income	0	1	Private	1	100	USA	North America	Americas	High income	1	2	Global
6367695	1	25	2010	1	0	Canada	Americas	High income	0	1	Private	1	100	Canada	Northern America	Americas	High income	1	2	Global
6367799	1	27	2011	0	0	USA	Americas	High income	0	1	Private	1	100	USA	North America	Americas	High income	1	2	Global
6368176	1	26	2010	1	0	USA	Americas	High income	0	1	Private	1	100	USA	North America	Americas	High income	1	2	Global
6368401	0	27	2010	1	0	Canada	Americas	High income	0	1	Private	1	100	Canada	Northern America	Americas	High income	1	0	Global
6368430	0	49	1986	25	0	USA	Americas	High income	0	1	Private	1	90	USA	North America	Americas	High income	1	0	Global
6368432	0	50	1986	25	0	USA	Americas	High income	0	1	Private	1	25	USA	North America	Americas	High income	1	2	Global
6368463	0	34	2003	8	0	Israel	Asia	High income	0	1	Private	1	75	Russia	Eastern Europe	Europe	High income	1	2	Global
6368476	1	52	1987	24	0	USA	Americas	High income	1	1	Private	1	98	USA	North America	Americas	High income	1	2	Global
6368478	1	26	2009	2	0	Canada	Americas	High income	0	1	Private	1	100	Canada	Northern America	Americas	High income	1	2	Global
6368828	0	62	1980	31	0	Italy	Europe	High income	0	1	Private	1	100	USA	North America	Americas	High income	1	2	Global
6368841	1	32	2002	9	0	Canada	Americas	High income	1	1	Industry	0							0	Global
6368946	1	40	1997	14	0	USA	Americas	High income	1	1	Private	1	100	USA	North America	Americas	High income	1	2	Global
6368960	0	43	1999	12	0	Canada	Americas	High income	0	1	Private	1	100	Canada	Northern America	Americas	High income	1	1	Global
6369052	1	29					#N/A			1	Private	1	100	USA	North America	Americas	High income	1	0	Global
6369080	1	46	1995	16	0	USA	Americas	High income	0	2	Private	1	100	USA	North America	Americas	High income	1	2	Global
6369094	1	54	1981	30	0	USA	Americas	High income	0	1	Private Break	1	100	USA	North America	Americas	High income	1	2	Global
6369096	1	50	1988	23	0	USA	Americas	High income	0	1	Private	1	100	USA	North America	Americas	High income	1	0	Global
6369097	0	62	1972	39	0	Australia	Oceania	High income	0	1	Private	1	90	Australia	Australia and New Zealand	Oceania	High income	1	2	Global
6369111	1	47	1988	23	0	Canada	Americas	High income	0	1	Private	1	100	Canada	Northern America	Americas	High income	1	0	Global
6369127	1	60	1973	38	0	Canada	Americas	High income	0	1	Private	1	100	Canada	Northern America	Americas	High income	1	2	Global
6369184	1	26	2010	1	0	USA	Americas	High income	1	1	Private	1	100	USA	North America	Americas	High income	1	2	Global
6369187	1	43	1994	17	0	USA	Americas	High income	0	1	Private	1	100	USA	North America	Americas	High income	1	2	Global
6369230	1	33	2003	8	0	USA	Americas	High income	0	1	Private	1	50	USA	North America	Americas	High income	1	2	Global
6369252	0	62	1984	27	0	USA	Americas	High income	0	1	Private	1	100	USA	North America	Americas	High income	1	0	Global
6369283	1	41	2003	8	0	USA	Americas	High income	0	1	Private	1	100	USA	North America	Americas	High income	1	2	Global
6369552	1	45	1992	19	0	USA	Americas	High income	0	1	Private	1	95	USA	North America	Americas	High income	1	0	Global
6369776	1	37	2009	2	0	Australia	Oceania	High income	1	1	Private	1	100	Australia	Australia and New Zealand	Oceania	High income	1	0	Global
6369847	1	31	2004	7	0	Latvia	Europe	High income	0	1	Industry	1	10	Latvia	Northern Europe	Europe	High income	1	0	Global
6369913	1	57	1984	27	0	USA	Americas	High income	0	1	Private	1	100	USA	North America	Americas	High income	1	0	Global
6369926	0	30	2004	7	0	Ireland	Europe	High income	0	1	Private	1	90	Ireland	Northern Europe	Europe	High income	1	0	Global
6369932	0	54	1990	21	1	UK	Europe	High income	1	1	Private	1	100	Australia	Australia and New Zealand	Oceania	High income	1	0	Global
6369973	0	26	2010	1	0	Spain	Europe	High income	0	1	Private	1	75	Spain	Southern Europe	Europe	High income	1	0	Global
6370452	1	29	2007	4	0	Germany	Europe	High income	0	2	Private Research	1	80	Germany	Western Europe	Europe	High income	1	2	Global
6370457	0	60	1978	33	0	Ireland	Europe	High income	1	2	Gov	1	20	Ireland	Northern Europe	Europe	High income	1	1	Global
6370474	1	51	1989	22	0	Germany	Europe	High income	1	1	Private Outside	1	80	Ireland	Northern Europe	Europe	High income	1	2	Global
6370482	0	57	1977	34	0	Ireland	Europe	High income	0	2	Private	1	70	Ireland	Northern Europe	Europe	High income	1	2	Global
6370665	1	36	1998	13	0	Ireland	Europe	High income	1	1	Private	1	85	Ireland	Northern Europe	Europe	High income	1	1	Global
6370786	0	24	2011	0	0	Nigeria	Africa	Lower middle income	0	1	Private	1							0	Global
6370802	1	56	1982	29	0	USA	Americas	High income	0	2	Private Charity	1	98	USA	North America	Americas	High income	1	0	Global
6370818	1	42			0	Germany	Europe	High income	0	1	Private	1	90	Germany	Western Europe	Europe	High income	1	0	Global
6370895	1	44	1992	19	0	USA	Americas	High income	0	1	Private	1	95	USA	North America	Americas	High income	1	2	Global
6370909	0	45	1989	22	0	Ireland	Europe	High income	0	1	Private	1	50	Ireland	Northern Europe	Europe	High income	1	2	Global
6371080	1	33	2004	7	0	USA	Americas	High income	0	2	Private Charity	1	75	USA	North America	Americas	High income	1	2	Global
6371099	1	30	2007	4	0	USA	Americas	High income	1	1	Private	1	100	USA	North America	Americas	High income	1	2	Global
6371269	1	26	2008	3	0	Australia	Oceania	High income	0	1	Private	1	80	Australia	Australia and New Zealand	Oceania	High income	1	2	Global
6371535	0	34	1999	12	0	Ireland	Europe	High income	0	1	Private	1	50	Ireland	Northern Europe	Europe	High income	1	0	Global
6372001	1	47	1988	23	0	USA	Americas	High income	1	1	Uni	1							0	Global
6372002	1	57	1981	30	0	USA	Americas	High income	0	1	Private	1	90	USA	North America	Americas	High income	1	0	Global
6372137	0	38	2005	6	0	Israel	Asia	High income	0	1	Private	1	100	Israel	Western Asia	Asia	High income	1	2	Global
6372624	0		1984	27	0	Canada	Americas	High income	0	1	Private	1	100	Canada	Northern America	Americas	High income	1	2	Global
6372696	1	43	1993	18	0	Canada	Americas	High income	0	1	Private	1	100	Canada	Northern America	Americas	High income	1	0	Global
6372756	1	47	1988	23	0	Canada	Americas	High income	0	1	Private	1	80	Canada	Northern America	Americas	High income	1	0	Global
6372849	1		1976	35	0	USA	Americas	High income	0	1	Private	1	100	USA	North America	Americas	High income	1	0	Global
6372917	1	35	1998	13	0	Ireland	Europe	High income	0	1	Private	1	100	Ireland	Northern Europe	Europe	High income	1	2	Global
6373561	1	43	1992	19	0	Canada	Americas	High income	0	1	Private	1	100	Canada	Northern America	Americas	High income	1	2	Global
6373830	0	57	1976	35	0	Ireland	Europe	High income	0	1	Private	1	70	Ireland	Northern Europe	Europe	High income	1	0	Global
6374283	1	57	1987	24	0	USA	Americas	High income	0	1	Private	1	90	USA	North America	Americas	High income	1	3	Global
6374316	1	46	2000	11	0	UK	Europe	High income	0	1	Private	1	100	USA	North America	Americas	High income	1	2	Global
6374403	0	51	1986	25	0	USA	Americas	High income	0	1	Private	1	80	USA	North America	Americas	High income	1	2	Global
6378089	0	53	1981	30	0	UK	Europe	High income	1	1	Uni	1	60	USA	North America	Americas	High income	1	2	Global
6380923	1	30	2007	4	0	USA	Americas	High income	1	1	Private	1	100	USA	North America	Americas	High income	1	2	Global
6382909	1	23	2010	1	0	Ireland	Europe	High income	0	1	Private	1	100	Ireland	Northern Europe	Europe	High income	1	0	Global
6383162	1	45	1996	15	0	USA	Americas	High income	0	1	Private	1	100	USA	North America	Americas	High income	1	0	Global
6383394	1	40	2003	8	0	Ireland	Europe	High income	1	1	Private	1	100	USA	North America	Americas	High income	1	2	Global
6383631	1	39	1996	15	0	Ireland	Europe	High income	0	1	Private	1	50	Ireland	Northern Europe	Europe	High income	1	0	Global
6383728	0	46	1990	21	0	USA	Americas	High income	1	1	Private	1	25	USA	North America	Americas	High income	1	2	Global
6383960	1	32	2005	6	0	USA	Americas	High income	1	1	Uni	1	75	USA	North America	Americas	High income	1	2	Global
6384016	1	37	2005	6	0	USA	Americas	High income	0	1	Private	1	100	USA	North America	Americas	High income	1	0	Global
6384123	0	64	1973	38	0	USA	Americas	High income	1	2	Private	1	100	USA	North America	Americas	High income	1	2	Global
6384276	1	54	1986	25	0	USA	Americas	High income	0	1	Private Outside	1	100	USA	North America	Americas	High income	1	0	Global
6384284	1	46	1992	19	0	USA	Americas	High income	0	2	Private Charity	1	100	USA	North America	Americas	High income	1	0	Global
6384399	0	47	1990	21	0	USA	Americas	High income	1	1	Uni	1	75	USA	North America	Americas	High income	1	2	Global
6384406	0	33	2005	6	0	USA	Americas	High income	0	1	Private	1	100	USA	North America	Americas	High income	1	2	Global
6384522	1	45	1988	23	0	Australia	Oceania	High income	0	1	Private	0							0	Global
6384643	1	55	1981	30	0	USA	Americas	High income	0	1	Private	1	100	USA	North America	Americas	High income	1	0	Global
6384677	1	41	1996	15	0	USA	Americas	High income	0	2	Private Gov	1	50	USA	North America	Americas	High income	1	3	Global
6385008	1	52	1982	29	0	Germany	Europe	High income	1	1	Private	1	95	Germany	Western Europe	Europe	High income	1	1	Global
6385059	1	48	1985	26	0	Australia	Oceania	High income	0	1	Private	1	80	Australia	Australia and New Zealand	Oceania	High income	1	2	Global
6385434	1	51	1989	22	0	USA	Americas	High income	0	1	Private	1	95	USA	North America	Americas	High income	1	2	Global
6385473	1	51	2000	11	0	USA	Americas	High income	1	1	Private	1	99	USA	North America	Americas	High income	1	2	Global
6385517	1	27	2007	4	0	Ireland	Europe	High income	0	1	Private	1	80	Ireland	Northern Europe	Europe	High income	1	2	Global
6385546	0	66	1972	39	0	USA	Americas	High income	0	2	Private Charity	1	95	USA	North America	Americas	High income	1	2	Global
6385593	0	55	1986	25	0	USA	Americas	High income	0	1	Private	1	100	USA	North America	Americas	High income	1	0	Global
6385743	1	53	1981	30	0	USA	Americas	High income	1	1	Private	1	100	USA	North America	Americas	High income	1	1	Global
6385786	0	57	1975	36	0	France	Europe	High income	1	1	Private	1	90	France	Western Europe	Europe	High income	1	2	Global
6385815	1	37	2005	6	0	USA	Americas	High income	0	1	Private	1	100	USA	North America	Americas	High income	1	2	Global
6386177	1	32	2004	7	0	Ireland	Europe	High income	0	1	Private Public	1	100	Ireland	Northern Europe	Europe	High income	1	2	Global
6386208	1	28	2009	2	0	USA	Americas	High income	0	1	Private	1	100	USA	North America	Americas	High income	1	2	Global
6386379	1	50	1986	25	0	USA	Americas	High income	0	1	Private	1	100	USA	North America	Americas	High income	1	2	Global
6386567	1	41	1993	18	0	Australia	Oceania	High income	1	1	Private Break	1	100	Australia	Australia and New Zealand	Oceania	High income	1	2	Global
6386775	1	58	1981	30	0	USA	Americas	High income	0	1	Private	1	60	USA	North America	Americas	High income	1	2	Global
6387000	1	52	1987	24	0	USA	Americas	High income	0	2	Private Charity	1							2	Global
6387048	1	39	1998	13	0	Finland	Europe	High income	0	1	Gov	1	80	Finland	Northern Europe	Europe	High income	1	0	Global
6387126	0	38	1996	15	0	Ireland	Europe	High income	1	1	Private	1	100	Ireland	Northern Europe	Europe	High income	1	2	Global
6387307	1	42	2010	1	0	New Zealand	Oceania	High income	0	1	Private	1	100	Australia	Australia and New Zealand	Oceania	High income	1	0	Global
6387328	1	37	2000	11	0	Finland	Europe	High income	0	1	Private	1	100	Finland	Northern Europe	Europe	High income	1	2	Global
6387776	1	63	1976	35	0	Canada	Americas	High income	0	2	Private	1	100	Canada	Northern America	Americas	High income	1	2	Global
6387815	1	31	2004	7	0	Canada	Americas	High income	1	2	Uni Research	1	50	Canada	Northern America	Americas	High income	1	1	Global
6387886	1	37	2002	9	0	Canada	Americas	High income	0	1	Private	1	100	Canada	Northern America	Americas	High income	1	2	Global
6387917	1	50	1992	19	0	USA	Americas	High income	0	1	Private	1	100	USA	North America	Americas	High income	1	2	Global
6387951	1	47	1995	16	0	USA	Americas	High income	0	1	Private	1	100	USA	North America	Americas	High income	1	2	Global
6388034	1	46	1991	20	0	USA	Americas	High income	0	2	Gov	1	70	USA	North America	Americas	High income	1	0	Global
6388359	1	41	1995	16	0	USA	Americas	High income	0	3	Private Gov Charity	1	9	USA	North America	Americas	High income	1	0	Global
6388635	0	28	2008	3	0	Nigeria	Africa	Lower middle income	0	1	Private	1	50	Nigeria	Western Africa	Africa	Lower middle income	0	2	Global
6388812	1	52	1985	26	0	USA	Americas	High income	0	1	Private	1	90	USA	North America	Americas	High income	1	2	Global
6389860	0	51	1985	26	0	USA	Americas	High income	1	1	Private	1	75	USA	North America	Americas	High income	1	2	Global
6390090	0	53	1984	27	0	USA	Americas	High income	0	1	Private	1	100	USA	North America	Americas	High income	1	2	Global
6390575	1	52	1991	20	0	USA	Americas	High income	0	1	Private	1	100	USA	North America	Americas	High income	1	2	Global
6390684	1	29	2008	3	0	Australia	Oceania	High income	0	1	Private	1	100	Australia	Australia and New Zealand	Oceania	High income	1	2	Global
6390819	1	57	1979	32	0	Australia	Oceania	High income	1	1	Uni	0							0	Global
6390983	0	36	2001	10	0	Germany	Europe	High income	1	2	Uni Research	1	33	Germany	Western Europe	Europe	High income	1	2	Global
6391077	1	67	1968	43	0	USA	Americas	High income	1	1	Private	1	100	Hong Kong, China	Eastern Asia	Asia	High income	1	2	Global
6391098	1	49	1991	20	0	Finland	Europe	High income	1	2	Uni Research	1	40	Finland	Northern Europe	Europe	High income	1	2	Global
6391234	0	50	1987	24	0	Ireland	Europe	High income	0	1	Gov	0							0	Global
6391259	1	34	1999	12	0	Ireland	Europe	High income	0	1	Private	1	95	Ireland	Northern Europe	Europe	High income	1	2	Global
6391346	1	42	1994	17	0	Ireland	Europe	High income	0	1	Private	1	100	Ireland	Northern Europe	Europe	High income	1	2	Global
6391456	1	40	1999	12	0	Finland	Europe	High income	0	1		1							0	Global
6391520	1	55	1983	28	0	USA	Americas	High income	1	1	Private	1	100	USA	North America	Americas	High income	1	2	Global
6391544	0	47	1992	19	0	Sweden	Europe	High income	1	1	Research	0							0	Global
6391822	1	38	1999	12	0	Finland	Europe	High income	0	2	Uni Research	0							0	Global
6392028	0	68	1967	44	0	USA	Americas	High income	0	1	Private	1	100	USA	North America	Americas	High income	1	2	Global
6392047	0	64	1972	39	0	Canada	Americas	High income	0	2	Gov	0							0	Global
6392774	1	41	1996	15	0	Netherlands	Europe	High income	0	1	Private	1	80	Netherlands	Western Europe	Europe	High income	1	2	Global
6393006	1	38	2000	11	0	USA	Americas	High income	1	1	Private	1	100	USA	North America	Americas	High income	1	2	Global
6393084	1	29	2005	6	1	UK	Europe	High income	1	1	Uni	1	100	Canada	Northern America	Americas	High income	1	2	Global
6393110	1	59	1993	18	0	Canada	Americas	High income	1	1	Gov	1	15	Canada	Northern America	Americas	High income	1	2	Global
6393121	0	47	1987	24	0	USA	Americas	High income	1	1	Private	1	100	USA	North America	Americas	High income	1	2	Global
6393214	1	54	1982	29	0	Canada	Americas	High income	1	2	Private	1	15	Canada	Northern America	Americas	High income	1	2	Global
6393229	1	41	1998	13	0	Canada	Americas	High income	1	2	Uni Research	1	60	Canada	Northern America	Americas	High income	1	2	Global
6393280	0	46	1991	20	0	USA	Americas	High income	1	1	Private	1	90	USA	North America	Americas	High income	1	2	Global
6393316	1	43	1995	16	0	USA	Americas	High income	1	1	Private	1	100	USA	North America	Americas	High income	1	2	Global
6393445	1	52	1990	21	0	Canada	Americas	High income	1	1	Private	1	100	USA	North America	Americas	High income	1	2	Global
6393453	1	28	2007	4	0	Canada	Americas	High income	0	1	Private	1							0	Global
6393643	0	35	2001	10	0	France	Europe	High income	1	2	Private Uni	1	60	Ireland	Northern Europe	Europe	High income	1	1	Global
6393654	0	38	1998	13	1	UK	Europe	High income	1	3	Private Uni Research	1	80	Multiple countries	Multiple or global	Multiple or global			2	Global
6393820	0	35	2003	8	0	USA	Americas	High income	1	1	Private	1	100	USA	North America	Americas	High income	1	2	Global
6393847	1	51	2008	3	0	USA	Americas	High income	0	1	Private	1	100	USA	North America	Americas	High income	1	2	Global
6393979	0	40	1999	12	0	USA	Americas	High income	1	1	Private	1	10	USA	North America	Americas	High income	1	2	Global
6394121	0	48	1989	22	0	Italy	Europe	High income	1	1	Private	1	80	Italy	Southern Europe	Europe	High income	1	2	Global
6394498	1	52	1987	24	0	USA	Americas	High income	1	2	Private Uni	1	90	USA	North America	Americas	High income	1	2	Global
6394581	1	47	1989	22	0	USA	Americas	High income	1	1	Private	1	100	USA	North America	Americas	High income	1	2	Global
6394611	0	53	1982	29	0	USA	Americas	High income		1	Private	1	100	USA	North America	Americas	High income	1	2	Global
6394716	1	39	1998	13	0	USA	Americas	High income	0	1	Private	1	100	USA	North America	Americas	High income	1	0	Global
6394770	1	68	1968	43	0	USA	Americas	High income	1	1	Private	1	100	USA	North America	Americas	High income	1	2	Global
6394889	0	41	1997	14	0	USA	Americas	High income	1	1	Private	1	100	USA	North America	Americas	High income	1	2	Global
6394920	1	49	1987	24	0	USA	Americas	High income	1	1	Private	1	91	USA	North America	Americas	High income	1	2	Global
6394964	1	46	1991	20	0	USA	Americas	High income	1	2	Private Charity	1	25	USA	North America	Americas	High income	1	2	Global
6394980	1	43	1995	16	0	USA	Americas	High income	0	1	Private	1	90	USA	North America	Americas	High income	1	2	Global
6395037	0	60	1980	31	0	USA	Americas	High income	1	1	Private	1	75	USA	North America	Americas	High income	1	2	Global
6395071	0	40	1997	14	0	USA	Americas	High income	1	1	Private	1	95	USA	North America	Americas	High income	1	2	Global
6395229	0	59	1980	31	0	Philippines	Asia	Lower middle income	1	1	Private	1	100	USA	North America	Americas	High income	1	2	Global
6395266	0	63	1972	39	0	USA	Americas	High income	1	1	Private	1	100	USA	North America	Americas	High income	1	0	Global
6395316	0	63	1973	38	0	USA	Americas	High income	1	2	Private Uni	1	25	USA	North America	Americas	High income	1	2	Global
6395371	1	26	2011	0	0	USA	Americas	High income	0	1	Private	1	100	USA	North America	Americas	High income	1	0	Global
6395507	0	74	1961	50	0	USA	Americas	High income	1	1	Private	1	100	USA	North America	Americas	High income	1	0	Global
6395508	1	49	1988	23	0	USA	Americas	High income	1	1	Private	1	85	USA	North America	Americas	High income	1	2	Global
6395696	1	38	1999	12	0	USA	Americas	High income	0	1	Private	1	100	USA	North America	Americas	High income	1	2	Global
6396195	0	42	1995	16	0	USA	Americas	High income	1	1	Private	1	90	USA	North America	Americas	High income	1	2	Global
6396255	1	36	2000	11	1	UK	Europe	High income	0	1	Private	1	100	Sweden	Northern Europe	Europe	High income	1	2	Global
6396276	0	59	1977	34	0	USA	Americas	High income	0	1	Private	1	100	USA	North America	Americas	High income	1	0	Global
6396376	1	34	2004	7	0	USA	Americas	High income	1	1	Private	1	100	USA	North America	Americas	High income	1	2	Global
6396695	0	44	2003	8	0	USA	Americas	High income	1	1	Private	1	100	Israel	Western Asia	Asia	High income	1	2	Global
6396750	0	54	1982	29	0	USA	Americas	High income	1	1	Private	1	99	USA	North America	Americas	High income	1	2	Global
6396913	0	57	1981	30	0	USA	Americas	High income	1	2	Private Research	1	60	USA	North America	Americas	High income	1	2	Global
6397480	1	54	1983	28	0	USA	Americas	High income	0	1	Private	1	100	USA	North America	Americas	High income	1	2	Global
6397507	1	41	1995	16	0	USA	Americas	High income	1	1	Private	1	100	USA	North America	Americas	High income	1	2	Global
6397512	1	50	1990	21	0	USA	Americas	High income	1	1	Private	1	95	USA	North America	Americas	High income	1	2	Global
6397639	0	45	1992	19	0	West Indies	Americas	Upper middle income	1	1	Private	1	100	USA	North America	Americas	High income	1	2	Global
6397679	1	59	1978	33	0	USA	Americas	High income	1	2	Private	1	60	USA	North America	Americas	High income	1	2	Global
6397774	0	68	1969	42	0	USA	Americas	High income	0	1	Private	1	75	USA	North America	Americas	High income	1	2	Global
6397815	1	54	1981	30	0	Canada	Americas	High income	1	1	Private	1	100	Canada	Northern America	Americas	High income	1	2	Global
6397876	1	47	1990	21	0	USA	Americas	High income	0	1	Private	0							0	Global
6397912	0	53	1983	28	0	USA	Americas	High income	1	2	Private Uni	1	40	USA	North America	Americas	High income	1	2	Global
6398035	0	59	1975	36	0	Belgium	Europe	High income	0	2	Private Gov	1	100	Belgium	Western Europe	Europe	High income	1	2	Global
6398172	1	47	1990	21	0	USA	Americas	High income	1	1	Private	1	100	USA	North America	Americas	High income	1	2	Global
6398305	0	56	1979	32	0	USA	Americas	High income	1	1	Private	1	95	USA	North America	Americas	High income	1	2	Global
6398843	1	37	2002	9	0	USA	Americas	High income	0	1	Private	1	100	USA	North America	Americas	High income	1	2	Global
6399304	1	47	1990	21	0	USA	Americas	High income	1	1	Private	1	100	USA	North America	Americas	High income	1	2	Global
6399816		35	2010	1	0	Slovakia	Europe	High income	0	2	Private Charity	1	90	Ireland	Northern Europe	Europe	High income	1	0	Global
6399829	1	30	2006	5	0	USA	Americas	High income	0	1	Private	1	90	USA	North America	Americas	High income	1	2	Global
6399875	0	49	1985	26	0	Canada	Americas	High income	1	1	Private	1	100	Canada	Northern America	Americas	High income	1	2	Global
6400028	1	46	1993	18	0	USA	Americas	High income	1	1	Private	1	100	Israel	Western Asia	Asia	High income	1	2	Global
6400187		51	1985	26	0	USA	Americas	High income	1	1	Private	1	90	USA	North America	Americas	High income	1	0	Global
6400412	1	63	1980	31	0	USA	Americas	High income	1	1	Private	1	100	USA	North America	Americas	High income	1	0	Global
6400473	1	59	1970	41	0	USA	Americas	High income	1	1	Private	1	100	USA	North America	Americas	High income	1	0	Global
6400521	0	31	2006	5	0	USA	Americas	High income	1	1	Uni	1	75	USA	North America	Americas	High income	1	2	Global
6400523	1	51	1985	26	0	USA	Americas	High income	1	1	Private	1	95	USA	North America	Americas	High income	1	0	Global
6400739	0	58	1979	32	0	Canada	Americas	High income	1	1	Private	1	80	Canada	Northern America	Americas	High income	1	2	Global
6400747	0	64	1972	39	0	USA	Americas	High income	1	1	Private	1	100	USA	North America	Americas	High income	1	2	Global
6400826	1	43	1992	19	0	USA	Americas	High income	1	1	Private	1	100	USA	North America	Americas	High income	1	2	Global
6401010	0	46	1990	21	0	USA	Americas	High income	1	1	Private	1	90	USA	North America	Americas	High income	1	1	Global
6401057	1	45	1991	20	0	USA	Americas	High income	1	1	Private	1	80	USA	North America	Americas	High income	1	2	Global
6401064	1	34	2009	2	0	USA	Americas	High income	0	1	Private	1	100	USA	North America	Americas	High income	1	2	Global
6401216	1	55	1981	30	0	USA	Americas	High income	1	1	Private	1	90	USA	North America	Americas	High income	1	2	Global
6401449	0	47	1993	18	0	USA	Americas	High income	1	1	Private	1	95	USA	North America	Americas	High income	1	0	Global
6401463	0	54	1980	31	0	australia	Oceania	High income	1	1	Private	1	90	Australia	Australia and New Zealand	Oceania	High income	1	2	Global
6401528	0	47	1990	21	0	Germany	Europe	High income	1	2	Gov Path	0							0	Global
6401740	1	36	1999	12	0	Jordan	Asia	Upper middle income	1	3	Uni Research	0							0	Global
6402783	1	55	1979	32	0	Italy	Europe	High income	1	3	Uni Research Path	1	50	Italy	Southern Europe	Europe	High income	1	2	Global
6402808	1	28	2011	0	0	USA	Americas	High income	0	1	Private	1	75	USA	North America	Americas	High income	1	0	Global
6402935	0	33	2004	7	0	USA	Americas	High income	0	4	Private Uni Gov	1	75	USA	North America	Americas	High income	1	0	Global
6403073	1	27	2007	4	0	Australia	Oceania	High income	0	2	Private Charity Outside	1	70	Australia	Australia and New Zealand	Oceania	High income	1	0	Global
6403089	1	38	1999	12	0	Canada	Americas	High income	0	1	Private	1	100	Canada	Northern America	Americas	High income	1	2	Global
6403311	0	41	1995	16	0	Croatia	Europe	High income	1	1	Private	1							0	Global
6403378	0	69	1965	46	0	USA	Americas	High income	1	1	Private	1	100	USA	North America	Americas	High income	1	0	Global
6403610	1	44	1995	16	0	Italy	Europe	High income	1	2	Uni Research	1	20	Italy	Southern Europe	Europe	High income	1	2	Global
6403636	1	54	1982	29	0	Italy	Europe	High income	1	2	Private Uni	1	75	Italy	Southern Europe	Europe	High income	1	1	Global
6404194	1	55	1987	24	0	USA	Americas	High income	1	1	Private	1	100	USA	North America	Americas	High income	1	2	Global
6404535	1	46	1991	20	0	USA	Americas	High income	0	1	Private	1	100	USA	North America	Americas	High income	1	0	Global
6404741	1	36	2004	7	0	Germany	Europe	High income	0	1	Private	1	90	Germany	Western Europe	Europe	High income	1	2	Global
6404768	1	33	2004	7	0	USA	Americas	High income	1	3	Private Uni Charity	1	75	USA	North America	Americas	High income	1	0	Global
6404995	0	55	1983	28	0	USA	Americas	High income	1	1	Private	1	90	USA	North America	Americas	High income	1	2	Global
6405265	1	28	2009	2	0	USA	Americas	High income	0	1	Private	1	100	USA	North America	Americas	High income	1	2	Global
6405843	1	30	2008	3	0	USA	Americas	High income	0	1	Private	1	100	USA	North America	Americas	High income	1	2	Global
6406146	0	67	1970	41	0	USA	Americas	High income	1	1	Private	1	100	USA	North America	Americas	High income	1	2	Global
6406288	0	49	1992	19	0	USA	Americas	High income	1	1	Research	1	50	USA	North America	Americas	High income	1	2	Global
6406460	0	42	1995	16	0	USA	Americas	High income	0	1	Private	1	90	USA	North America	Americas	High income	1	0	Global
6406802	1	55	1979	32	0	USA	Americas	High income	0	1	Private	1	75	USA	North America	Americas	High income	1	0	Global
6406815	0	53	1985	26	0	Canada	Americas	High income	1	1	Private	1	100	Canada	Northern America	Americas	High income	1	2	Global
6406984	1	60	1974	37	0	Australia	Oceania	High income	0	1	Private	1	100	Bahrain	Western Asia	Asia	High income	1	2	Global
6407079	1	55	1980	31	0	Italy	Europe	High income	1	1	Uni	1	50	Italy	Southern Europe	Europe	High income	1	2	Global
6407197	0	52	1986	25	0	USA	Americas	High income	1	1	Private	1	100	USA	North America	Americas	High income	1	1	Global
6407653	0	60	1977	34	0	USA	Americas	High income	1	1	Private	1	75	USA	North America	Americas	High income	1	0	Global
6407960	0	63	1971	40	0	USA	Americas	High income	1	1	Private	1	100	USA	North America	Americas	High income	1	2	Global
6408137	0	55	1984	27	0	Canada	Americas	High income	0	1	Private	1	80	Canada	Northern America	Americas	High income	1	2	Global
6408398	1	51	1985	26	0	USA	Americas	High income	0	1	Private	1	100	USA	North America	Americas	High income	1	0	Global
6408685	1	32	2007	4	0	USA	Americas	High income	0	1	Private	1	100	USA	North America	Americas	High income	1	2	Global
6408770	1	48	1989	22	0	USA	Americas	High income	0	1	Private	1	100	USA	North America	Americas	High income	1	0	Global
6408810	0	49	1987	24	0	USA	Americas	High income	1	1	Private	1	100	USA	North America	Americas	High income	1	2	Global
6413858	0	56	1977	34	0	Japan	Asia	High income	1	1		0							0	Global
6417888	1	60	1977	34	0	USA	Americas	High income	1	1	Industry	0							0	Global
6417902	1	38	2002	9	0	West Indies	Americas	Upper middle income	0	1	Private	1	100	USA	North America	Americas	High income	1	2	Global
6417906	1	49	1988	23	0	USA	Americas	High income	1	1	Private	1	50	USA	North America	Americas	High income	1	2	Global
6418124	1	53	1984	27	0	USA	Americas	High income	1	2	Private Charity	1	100	USA	North America	Americas	High income	1	2	Global
6418127	0	53	1984	27	0	USA	Americas	High income	1	2	Private	1	80	USA	North America	Americas	High income	1	2	Global
6418182	1	44	1993	18	0	USA	Americas	High income	1	1	Private	1	25	USA	North America	Americas	High income	1	2	Global
6418293	0	63	1972	39	0	USA	Americas	High income	1	1	Private	1	100	USA	North America	Americas	High income	1	2	Global
6418663	0	29	2007	4	0	South Africa	Africa	Upper middle income	0	2	Private Charity	1	80	South Africa	Southern Africa	Africa	Upper middle income	0	2	Global
6418709	1						#N/A			1	Private Public	1							1	Global
6418744							#N/A			1	Private	1							1	Global
6418806	1	42	1995	16	0	Sweden	Europe	High income	1	2	Private Research	1	40	Sweden	Northern Europe	Europe	High income	1	3	Global
6418864	0	43	1995	16	0	Germany	Europe	High income	1	2	Path Industry	0							0	Global
6418883	0	35	1997	14	0	Australia	Oceania	High income	1	2	Gov Path	0							0	Global
6418884	1	33	2009	2	0	Australia	Oceania	High income	1	1	Private	1	100	Australia	Australia and New Zealand	Oceania	High income	1	3	Global
6418886	1	26	2009	2	0	Australia	Oceania	High income	1	1	Private	1	80	Australia	Australia and New Zealand	Oceania	High income	1	2	Global
6418887	0	34	1999	12	0	Australia	Oceania	High income	0	2	Private	1	75	Australia	Australia and New Zealand	Oceania	High income	1	0	Global
6418891	0	54	1981	30	0	Uganda	Africa	Low income	1	2	Industry	1	10	Uganda	Eastern Africa	Africa	Low income	0	2	Global
6418893	1	25	2009	2	0	Australia	Oceania	High income	0	1	Private Outside	1	80	Australia	Australia and New Zealand	Oceania	High income	1	0	Global
6418896	1	30	2004	7	0	New Zealand	Oceania	High income	0	1	Private	1	50	Australia	Australia and New Zealand	Oceania	High income	1	2	Global
6418897							#N/A			1	Private	1							2	Global
6418899	1	26	2009	2	0	Australia	Oceania	High income	0	1	Private	1	75	Australia	Australia and New Zealand	Oceania	High income	1	0	Global
6418904	0	47	1987	24	0	Australia	Oceania	High income	1	1	Private	0							0	Global
6418928	0	39	2004	7	0	Australia	Oceania	High income	0	1	Gov Army								0	Global
6418931	1	26	2007	4	0	Australia	Oceania	High income	0	1	Private	1	100	Australia	Australia and New Zealand	Oceania	High income	1	2	Global
6418939	1	51	1982	29	0	Australia	Oceania	High income	1	1	Gov	0							0	Global
6418948	1	29	2005	6	1	UK	Europe	High income	0	1	Private	1	75	Australia	Australia and New Zealand	Oceania	High income	1	2	Global
6418949	0	61	1974	37	0	Australia	Oceania	High income	1	2	Gov	1	100	Australia	Australia and New Zealand	Oceania	High income	1	0	Global
6418955	1	28	2004	7	0	Australia	Oceania	High income	0	2	Private Charity	1							0	Global
6418957	1	27	2007	4	0	Australia	Oceania	High income	0	2	Private Charity	1	90	Australia	Australia and New Zealand	Oceania	High income	1	2	Global
6418977	1	26	2006	5	0	Australia	Oceania	High income	0	1	Private	1	90	Australia	Australia and New Zealand	Oceania	High income	1	2	Global
6418989	0	56	1978	33	0	Ireland	Europe	High income	0	1		0							0	Global
6418999	0	63	1971	40	0	South Africa	Africa	Upper middle income	0	1	Private	1	100	South Africa	Southern Africa	Africa	Upper middle income	0	0	Global
6419007	1	27	2006	5	0	Australia	Oceania	High income	0	1	Private	1	100	Australia	Australia and New Zealand	Oceania	High income	1	0	Global
6419022	1	47	1987	24	0	Australia	Oceania	High income	0	1	Private	1	100	Australia	Australia and New Zealand	Oceania	High income	1	0	Global
6419036	0	48	1989	22	0	Germany	Europe	High income	1	1	Research	0							0	Global
6419048	1	36	1997	14	0	Australia	Oceania	High income	1	1	Private	1	80	Australia	Australia and New Zealand	Oceania	High income	1	0	Global
6419049	0	35	2000	11	0	Ecuador	Americas	Upper middle income	1	1	Uni	1	100	USA	North America	Americas	High income	1	0	Global
6419176	0	53	1983	28	0	Switzerland	Europe	High income	1	2	Uni Research	1	25	Switzerland	Western Europe	Europe	High income	1	2	Global
6419205	1	42	1996	15	0	Slovenia	Europe	High income	0	2	Gov Charity	0							0	Global
6419212	0	43	1990	21	0	Australia	Oceania	High income	1	2	Private Uni	1	90	Australia	Australia and New Zealand	Oceania	High income	1	2	Global
6419260	1	33	2000	11	0	Australia	Oceania	High income	1	1	Private	1	80	Australia	Australia and New Zealand	Oceania	High income	1	1	Global
6419275	0	46	2005	6	0	Australia	Oceania	High income	0	1	Private	1							0	Global
6419351	1	33	2002	9	1	UK	Europe	High income	1	1	Private	1	100	Australia	Australia and New Zealand	Oceania	High income	1	2	Global
6419369	0	57	1979	32	0	Australia	Oceania	High income	1	2	Research Industry	1	50	Australia	Australia and New Zealand	Oceania	High income	1	0	Global
6419399	1	40	2007	4	0	Australia	Oceania	High income	0	2	Gov	1	30	United Arab Emirates	Western Asia	Asia	High income	1	2	Global
6419426	1	29	2003	8	0	Australia	Oceania	High income	0	1	Research	0							0	Global
6419428	0	48	1992	19	0	South Africa	Africa	Upper middle income	0	2	Private Charity	1	100	South Africa	Southern Africa	Africa	Upper middle income	0	2	Global
6419514	1	31	2006	5	0	Hungary	Europe	Upper middle income	1	2	Private Research	1	100	Germany	Western Europe	Europe	High income	1	2	Global
6419618	1	32	2009	2	0	Canada	Americas	High income	0	1	Private	1	100	Australia	Australia and New Zealand	Oceania	High income	1	2	Global
6419666	0	34	2002	9	0	Hungary	Europe	Upper middle income	0	1		0							0	Global
6419761	0	54	1982	29	0	New Zealand	Oceania	High income	0	1	Private Public	1	100	Australia	Australia and New Zealand	Oceania	High income	1	2	Global
6419778	1	47	1986	25	0	Australia	Oceania	High income	0	1	Private	1	80	Australia	Australia and New Zealand	Oceania	High income	1	2	Global
6419808	1	39	2000	11	0	Germany	Europe	High income	1	1	Research	0							0	Global
6419869	0	56	1980	31	0	Australia	Oceania	High income	1	1	Private	1	100	Australia	Australia and New Zealand	Oceania	High income	1	0	Global
6419875	1	39	1994	17	0	Australia	Oceania	High income	0	1	Private	1	85	Australia	Australia and New Zealand	Oceania	High income	1	2	Global
6420015	1	33	2003	8	0	Germany	Europe	High income	1	2	Uni Research	1	15	USA	North America	Americas	High income	1	2	Global
6420021	0	27	2006	5	0	Australia	Oceania	High income	1	1	Industry	1	5	Australia	Australia and New Zealand	Oceania	High income	1	2	Global
6420186	1	48	1990	21	0	Canada	Americas	High income	0	1		1	25	Australia	Australia and New Zealand	Oceania	High income	1	0	Global
6420443	0	47	1987	24	0	South Africa	Africa	Upper middle income	1	1	Private	1	90	Australia	Australia and New Zealand	Oceania	High income	1	0	Global
6420615	0	66	1973	38	0	Australia	Oceania	High income	1	1	Private	0							0	Global
6420726	1	46	1999	12	0	Australia	Oceania	High income	0	1	Private	1	100	Australia	Australia and New Zealand	Oceania	High income	1	0	Global
6420729	1	56	2005	6	0	Australia	Oceania	High income	0	2	Private	1	100	Australia	Australia and New Zealand	Oceania	High income	1	2	Global
6420834	0	57	1981	30	0	USA	Americas	High income	1	1	Gov	0							0	Global
6421581	1	42	1997	14	0	Canada	Americas	High income	0	1	Private	1	100	Canada	Northern America	Americas	High income	1	2	Global
6421958	1	41	1995	16	0	Canada	Americas	High income	0	1	Private	0							0	Global
6422621	0	37	1999	12	0	Canada	Americas	High income	1	2	Uni Research	1							0	Global
6424297	1	52	1985	26	0	USA	Americas	High income	1	1	Private	1	100	USA	North America	Americas	High income	1	2	Global
6431278	1	26	1986	25	0	Germany	Europe	High income	0	1	Private	1	100	Germany	Western Europe	Europe	High income	1	2	Global
6431571	1	54	1988	23	0	USA	Americas	High income	1	1	Private	1	100	USA	North America	Americas	High income	1	2	Global
6431985	1	52	1986	25	0	USA	Americas	High income	1	1	Private	1	100	USA	North America	Americas	High income	1	2	Global
6432673	1	35	2001	10	0	Canada	Americas	High income	0	1	Private	1	100	Canada	Northern America	Americas	High income	1	0	Global
6432827	1	49	1987	24	0	Norway	Europe	High income	0	2	Private	1	20	Norway	Northern Europe	Europe	High income	1	0	Global
6433036	1	46	1989	22	0	USA	Americas	High income	0	1	Private	1	100	USA	North America	Americas	High income	1	2	Global
6433175	0	54	1982	29	0	Sweden	Europe	High income	1	3	Private Uni	1	blank	Sweden	Northern Europe	Europe	High income	1	2	Global
6433240	1	47	1992	19	0	Canada	Americas	High income	0	1	Private Outside	1	80	Canada	Northern America	Americas	High income	1	2	Global
6433255	1	34	2005	6	0	USA	Americas	High income	1	1	Uni	1	100	USA	North America	Americas	High income	1	0	Global
6433288	0	67	1961	50	0	Australia	Oceania	High income	0	1	Private	1	10	Australia	Australia and New Zealand	Oceania	High income	1	0	Global
6433502	1	37	1997	14	0	Canada	Americas	High income	0	1	Private	1	100	Canada	Northern America	Americas	High income	1	0	Global
6433610	1	43	1995	16	0	USA	Americas	High income	0	1	Private	1	75	USA	North America	Americas	High income	1	2	Global
6433775	1	40	2002	9	0	USA	Americas	High income	1	1	Private	1	100	USA	North America	Americas	High income	1	2	Global
6434426	1	39	1995	16	1	UK	Europe	High income	0	1	Private	1							0	Global
6434429	1	28	2010	1	0	Australia	Oceania	High income	0	1	Private	1	75	Australia	Australia and New Zealand	Oceania	High income	1	2	Global
6434560	1	23	2010	1	0	Australia	Oceania	High income	0	1	Private	1	100	Australia	Australia and New Zealand	Oceania	High income	1	2	Global
6434566	1	47	1990	21	0	USA	Americas	High income	1	1	Private	1	100	USA	North America	Americas	High income	1	2	Global
6434575	1	31	2002	9	0	Canada	Americas	High income	0	1	Private	1	80	Canada	Northern America	Americas	High income	1	2	Global
6434605	1	46	1987	24	0	Australia	Oceania	High income	0	1	Private	1	100	Australia	Australia and New Zealand	Oceania	High income	1	2	Global
6434655	0	45	1991	20	0	Japan	Asia	High income	0	1	Private	1	50	Japan	Eastern Asia	Asia	High income	1	1	Global
6434734	0	61	1977	34	0	USA	Americas	High income	1	1	Private	1	100	USA	North America	Americas	High income	1	2	Global
6434814	1	45	1988	23	0	Australia	Oceania	High income	1	1	Private	1	95	Australia	Australia and New Zealand	Oceania	High income	1	2	Global
6434881	1	36	2004	7	0	USA	Americas	High income	0	1	Private	1	100	USA	North America	Americas	High income	1	2	Global
6434960	1	33	2001	10	0	Australia	Oceania	High income	0	3	Research Gov	0							0	Global
6434987	1	38	2003	8	0	Australia	Oceania	High income	0	1	Private Outside	1	100	Australia	Australia and New Zealand	Oceania	High income	1	2	Global
6435011	0	33	1999	12	0	Australia	Oceania	High income	0	1	Private	1	100	Australia	Australia and New Zealand	Oceania	High income	1	2	Global
6435221	1	23	2010	1	0	Australia	Oceania	High income	0	1	Private	1	90	Australia	Australia and New Zealand	Oceania	High income	1	2	Global
6435308	1	34	2002	9	0	Australia	Oceania	High income	0	3	Private Charity	0							0	Global
6435389	1	32	2004	7	0	Switzerland	Europe	High income	1	2	Research Gov Outside	0							0	Global
6435496	1	39	1995	16	1	UK	Europe	High income	0	1	Private	1	100	Australia	Australia and New Zealand	Oceania	High income	1	0	Global
6435500	0	39	2006	5	0	Denmark	Europe	High income	0	1	Private	1	100	Sweden	Northern Europe	Europe	High income	1	2	Global
6435554	1	32	2008	3	0	Germany	Europe	High income	1	3	Private Uni Research	1	20	Germany	Western Europe	Europe	High income	1	0	Global
6435557	0	26	2007	4	0	Australia	Oceania	High income	0	1	Private	1	90	Australia	Australia and New Zealand	Oceania	High income	1	0	Global
6435580	1	45	1988	23	0	Australia	Oceania	High income	1	1	Charity	1	100	Australia	Australia and New Zealand	Oceania	High income	1	0	Global
6435716	1	49	1984	27	0	Australia	Oceania	High income	0	1	Private	1	100	Australia	Australia and New Zealand	Oceania	High income	1	0	Global
6435883	1	48	1985	26	0	Australia	Oceania	High income	0	1	Private	1	100	Australia	Australia and New Zealand	Oceania	High income	1	2	Global
6435943	1	24	2009	2	0	Australia	Oceania	High income	0	1	Private	1	100	Australia	Australia and New Zealand	Oceania	High income	1	2	Global
6436032							#N/A			1		0							0	Global
6436498	1	37	1996	15	0	Australia	Oceania	High income	0	1	Private	1	85	Australia	Australia and New Zealand	Oceania	High income	1	0	Global
6438133	1	26	2011	0	0	Canada	Americas	High income	0	1	Private	1	90	Canada	Northern America	Americas	High income	1	2	Global
6440151	0	32	2009	2	0	USA	Americas	High income	0	1	Private	1	99	USA	North America	Americas	High income	1	0	Global
6441001	0	47	1992	19	0	Netherlands	Europe	High income	0	1	Private	1	80	Netherlands	Western Europe	Europe	High income	1	0	Global
6443458	1	34	2005	6	0	USA	Americas	High income	0	1	Private	1	100	USA	North America	Americas	High income	1	0	Global
6443674	1	35	1999	12	0	Australia	Oceania	High income	1	1	Private	1	60	Australia	Australia and New Zealand	Oceania	High income	1	2	Global
6444015	1	32	2005	6	0	USA	Americas	High income	0	1	Private	1	100	USA	North America	Americas	High income	1	2	Global
6444433	0	55	1977	34	0	Iraq	Asia	Upper middle income	1	2	Gov	1	20	Iraq	Western Asia	Asia	Upper middle income	0	3	Global
6444509	0	46	1990	21	0	USA	Americas	High income	1	2	Private Charity Public	1	80	USA	North America	Americas	High income	1	2	Global
6444587	0	40	2006	5	0	USA	Americas	High income	1	1	Private	1	100	USA	North America	Americas	High income	1	2	Global
6444776	1		1992	19	0	USA	Americas	High income	1	1	Private	1	90	USA	North America	Americas	High income	1	2	Global
6445259	1	34	2004	7	0	Australia	Oceania	High income	1	1	Private	1	80	Australia	Australia and New Zealand	Oceania	High income	1	2	Global
6445582	0	49	1986	25	0	Bosnia and Herzegovina	Europe	Upper middle income	1	2	Uni Path	1	30	Bosnia and Herzegovina	Southern Europe	Europe	Upper middle income	0	2	Global
6445761	1	30	2007	4	0	Australia	Oceania	High income	0	3	Private Charity	1	80	Australia	Australia and New Zealand	Oceania	High income	1	2	Global
6445907	1	46	1998	13	0	Australia	Oceania	High income	0	1	Private Outside	1	80	Australia	Australia and New Zealand	Oceania	High income	1	0	Global
6445922	1	45	1989	22	0	Switzerland	Europe	High income	1	2	Gov	1	15	Switzerland	Western Europe	Europe	High income	1	3	Global
6446557	0	60	1978	33	0	Canada	Americas	High income	1	1	Private	1	100	Canada	Northern America	Americas	High income	1	0	Global
6446682	1	38	2000	11	0	Switzerland	Europe	High income	1	2	Private Industry	1	80	Switzerland	Western Europe	Europe	High income	1	3	Global
6446754	1	41	1993	18	0	Canada	Americas	High income	0	2	Private Charity	1	100	USA	North America	Americas	High income	1	2	Global
6447077	0		1998	13	0	Ireland	Europe	High income	0	2	Private	1	70	Ireland	Northern Europe	Europe	High income	1	0	Global
6447309	1	38	1999	12	1	UK	Europe	High income	0	1	Private Public	1	90	Australia	Australia and New Zealand	Oceania	High income	1	0	Global
6448328	1	30	2006	5	0	Australia	Oceania	High income	1	1	Private	1	100	Australia	Australia and New Zealand	Oceania	High income	1	2	Global
6448397	1	28	2010	1	0	Australia	Oceania	High income	0	1	Private	1	100	Australia	Australia and New Zealand	Oceania	High income	1	0	Global
6448755	1	36	2001	10	0	USA	Americas	High income	1	1	Private	1	100	USA	North America	Americas	High income	1	2	Global
6448780	1	56	1981	30	0	Germany	Europe	High income	0	1	Private	1	75	Germany	Western Europe	Europe	High income	1	0	Global
6449600	1	31	2009	2	0	Australia	Oceania	High income	0	1	Private	1	50	Canada	Northern America	Americas	High income	1	2	Global
6449932	1	44	1991	20	0	USA	Americas	High income	0	1	Private	1	100	USA	North America	Americas	High income	1	2	Global
6450742	1	35	1999	12	0	Sweden	Europe	High income	0	3	Private	1	50	Sweden	Northern Europe	Europe	High income	1	0	Global
6452541	1	25	2009	2	0	Australia	Oceania	High income	0	1	Private Outside	1	90	Australia	Australia and New Zealand	Oceania	High income	1	2	Global
6452590	0	31	2006	5	0	Albania	Europe	Upper middle income	0	2	Private	1	25	Kosovo	Soutern Europe	Europe	Lower middle income	0	2	Global
6453234	0	44	1994	17	0	USA	Americas	High income	1	1	Private	1	100	USA	North America	Americas	High income	1	2	Global
6453358	0	33	2009	2	0	Australia	Oceania	High income	1	1	Private	1	95	Australia	Australia and New Zealand	Oceania	High income	1	2	Global
6453476	0	40	1996	15	0	Japan	Asia	High income	0	1	Private	1	50	Japan	Eastern Asia	Asia	High income	1	2	Global
6453637	0	41	1991	20	0	Australia	Oceania	High income	1	2	Private Uni	1	75	Australia	Australia and New Zealand	Oceania	High income	1	0	Global
6453676	1	29	2006	5	0	Australia	Oceania	High income	0	1	Private	1	100	Australia	Australia and New Zealand	Oceania	High income	1	2	Global
6453833	1	48	1988	23	0	Canada	Americas	High income	0	1	Private	1	90	Canada	Northern America	Americas	High income	1	0	Global
6454070	1	37	2003	8	0	USA	Americas	High income	1	1	Private	1	100	USA	North America	Americas	High income	1	2	Global
6454090	1	28	2010	1	0	Australia	Oceania	High income	0	1	Private	1	100	Australia	Australia and New Zealand	Oceania	High income	1	2	Global
6455657	1	46	1987	24	0	Australia	Oceania	High income	0	1	Uni	1	15	Australia	Australia and New Zealand	Oceania	High income	1	0	Global
6455822	0	40	1995	16	0	USA	Americas	High income	1	5	Private Uni Research	1	80	Multiple countries	Multiple or global	Multiple or global			2	Global
6455894	1	34	1999	12	0	Australia	Oceania	High income	0	1	Private Outside	1	98	Australia	Australia and New Zealand	Oceania	High income	1	0	Global
6455953	0	36	2004	7	0	Finland	Europe	High income	0	2	Private Gov	1	4	Finland	Northern Europe	Europe	High income	1	0	Global
6456140	1	33	2001	10	0	Ireland	Europe	High income	0	1	Private	1	100	Ireland	Northern Europe	Europe	High income	1	0	Global
6456154	0	48	1984	27	0	Australia	Oceania	High income	0	2	Private Uni	1	60	Australia	Australia and New Zealand	Oceania	High income	1	0	Global
6456253	0	50	1984	27	0	UK	Europe	High income	0	1	Private	1	100	Australia	Australia and New Zealand	Oceania	High income	1	0	Global
6456291	0	43	1994	17	0	USA	Americas	High income	1	1		1	10	USA	North America	Americas	High income	1	0	Global
6456539	1	29	2007	4	0	Germany	Europe	High income	0	1	Private	1	70	Germany	Western Europe	Europe	High income	1	2	Global
6456872	1	53	1987	24	0	USA	Americas	High income	1	1	Uni Outside	1	75	USA	North America	Americas	High income	1	2	Global
6456956	1	25	2011	0	0	Estonia	Europe	High income	0	1	Private	1							0	Global
6457347	1	48	2001	10	0	USA	Americas	High income	1	1	Private	1	100	USA	North America	Americas	High income	1	0	Global
6457503	1	50	1986	25	0	USA	Americas	High income	1	1	Private	1	100	USA	North America	Americas	High income	1	2	Global
6457895	0	39	1998	13	0	Chile	Americas	High income	1	2	Gov	0							0	Global
6457904	1	48	1986	25	0	Australia	Oceania	High income	1	1	Uni Public	1	90	Australia	Australia and New Zealand	Oceania	High income	1	1	Global
6458107	1	50	1987	24	0	USA	Americas	High income	0	1	Private	1	100	USA	North America	Americas	High income	1	2	Global
6458176	1	38	2001	10	1	UK	Europe	High income	0	1	Uni	0							0	Global
6458476	1	52	1982	29	0	Sweden	Europe	High income	1	1	Uni	1	25	Sweden	Northern Europe	Europe	High income	1	2	Global
6458508	1	35	1999	12	0	Australia	Oceania	High income	0	1	Private	1	100	Australia	Australia and New Zealand	Oceania	High income	1	2	Global
6458720	1	36	2007	4	0	Finland	Europe	High income	0	1	Private	1	100	Finland	Northern Europe	Europe	High income	1	2	Global
6458878	1	46	2001	10	0	Sweden	Europe	High income	0	2	Private Gov	1	10	Sweden	Northern Europe	Europe	High income	1	0	Global
6458917	1	30	2006	5	0	USA	Americas	High income	1	1	Research	1							0	Global
6459066	0	58	1978	33	0	Norway	Europe	High income	0	1		0							0	Global
6459377	1	39	1999	12	0	USA	Americas	High income	0	1	Private	1	100	USA	North America	Americas	High income	1	2	Global
6459454	0	57	1977	34	0	Australia	Oceania	High income	1	5	Uni Research Path Industry	1	50	Australia	Australia and New Zealand	Oceania	High income	1	0	Global
6459878	1	34	2005	6	0	USA	Americas	High income	0	1	Private	1	95	USA	North America	Americas	High income	1	0	Global
6460036	0	65	1971	40	0	Sweden	Europe	High income	1	4	Private Uni Research Path	1	10	Sweden	Northern Europe	Europe	High income	1	2	Global
6460757	1	41	1996	15		USA	Americas	High income	1	1	Private	1	100	USA	North America	Americas	High income	1	2	Global
6461255	0	50	1986	25	0	USA	Americas	High income	1	1	Private	1	75	USA	North America	Americas	High income	1	2	Global
6461515	1	59	1979	32	0	USA	Americas	High income	1	1	Private	1	100	USA	North America	Americas	High income	1	2	Global
6462158	1	45	1991	20	0	Norway	Europe	High income	0	1	Private	1	100	Norway	Northern Europe	Europe	High income	1	2	Global
6462280	1	38	2005	6	0	Finland	Europe	High income	0	1	Private	1	90	Finland	Northern Europe	Europe	High income	1	2	Global
6462656	1	38	2007	4	0	Sweden	Europe	High income	0	1	Private	1	100	Sweden	Northern Europe	Europe	High income	1	0	Global
6463733	1	51	1988	23	0	USA	Americas	High income	0	1	Private	1	100	USA	North America	Americas	High income	1	2	Global
6464770	0	48	1988	23	0	USA	Americas	High income	1	1	Private	1	100	USA	North America	Americas	High income	1	2	Global
6465379	0	55	1983	28	0	USA	Americas	High income	1	2	Private Uni	1	80	USA	North America	Americas	High income	1	2	Global
6465547	0	38	1999	12	0	USA	Americas	High income	1	1	Private	1	85	USA	North America	Americas	High income	1	2	Global
6465827	1	37	1998	13	0	USA	Americas	High income	0	1	Private	1	100	USA	North America	Americas	High income	1	2	Global
6466220	1	43	1995	16	0	USA	Americas	High income	0	1	Private	1	75	USA	North America	Americas	High income	1	2	Global
6466235	1	33	2011	0	0	Australia	Oceania	High income	0	1	Private	1	75	Australia	Australia and New Zealand	Oceania	High income	1	0	Global
6466587	0	45	1989	22	0	Philippines	Asia	Lower middle income	1	1	Industry	0							0	Global
6466753	1	40	1992	19	0	Australia	Oceania	High income	0	1	Private	1	100	Australia	Australia and New Zealand	Oceania	High income	1	0	Global
6466860	0	57	1977	34	0	Australia	Oceania	High income	0	1	Private	1	80	Australia	Australia and New Zealand	Oceania	High income	1	2	Global
6467049	1	38	2000	11	0	Finland	Europe	High income	1	1	Research	0							0	Global
6467128	0	42	1996	15	0	Croatia	Europe	High income	0	2	Private	1	10	Kosovo	Soutern Europe	Europe	Lower middle income	0	2	Global
6467877	1	45	1995	16		Sweden	Europe	High income	1	1	Private	1	100	Sweden	Northern Europe	Europe	High income	1	0	Global
6470471	1	56	1977	34	0	USA	Americas	High income	0	1	Private	1	100	USA	North America	Americas	High income	1	2	Global
6471356	1	30	2010	1	0	Finland	Europe	High income	0	1	Private	1	100	Finland	Northern Europe	Europe	High income	1	2	Global
6471395	1	43	1997	14	0	Finland	Europe	High income	0	1	Private	1	100	Finland	Northern Europe	Europe	High income	1	2	Global
6471630	1	37	2003	8	0	Finland	Europe	High income	0	1	Private	1	80	Finland	Northern Europe	Europe	High income	1	2	Global
6472214	1	36	2001	10	0	Sweden	Europe	High income	0	1	Private	1	100	Finland	Northern Europe	Europe	High income	1	2	Global
6472588	1	57	1980	31	0	Finland	Europe	High income	0	1	Private	1	80	Finland	Northern Europe	Europe	High income	1	0	Global
6473004	0	67	1976	35	0	USA	Americas	High income	0	1	Private	1	100	USA	North America	Americas	High income	1	2	Global
6473680	1	49	1988	23	0	Canada	Americas	High income	0	2	Private Charity	1	100	Canada	Northern America	Americas	High income	1	2	Global
6474421	1	40	1999	12	0	Finland	Europe	High income	0	1	Private	1	80	Finland	Northern Europe	Europe	High income	1	2	Global
6474492	1	30	2007	4	0	Finland	Europe	High income	0	2	Gov	1	70	Finland	Northern Europe	Europe	High income	1	0	Global
6474535	1	36	2005	6	0	Germany	Europe	High income	0	1	Private Public	1	95	Finland	Northern Europe	Europe	High income	1	2	Global
6474550	1	40	1995	16	0	Finland	Europe	High income	0	1	Private	1	95	Finland	Northern Europe	Europe	High income	1	2	Global
6474837	0	69	1972	39	0	Sweden	Europe	High income	1	4	Private Uni Gov	0							0	Global
6475576	1	47	1987	24	1	UK	Europe	High income	0	1	Charity	1	5	Hong Kong, China	Eastern Asia	Asia	High income	1	3	Global
6476367	1	37	2008	3	0	Finland	Europe	High income	0	1		1	80	Finland	Northern Europe	Europe	High income	1	2	Global
6476757	0	28	2010	1	0	Kosovo	Europe	Lower middle income	0	1	Private	1	50	Kosovo	Soutern Europe	Europe	Lower middle income	0	2	Global
6476918	1	35	2004	7	0	Finland	Europe	High income	0	2	Private Uni	1	90	Finland	Northern Europe	Europe	High income	1	0	Global
6477117	1	49	1987	24	0	Finland	Europe	High income	0	1	Private	1	90	Finland	Northern Europe	Europe	High income	1	2	Global
6477127	1	51	1985	26	0	Finland	Europe	High income	0	1	Private	1	95	Finland	Northern Europe	Europe	High income	1	2	Global
6478684	0	54	1988	23	0	USA	Americas	High income	1	1	Private	1	50	USA	North America	Americas	High income	1	2	Global
6479043	1	32	2006	5	0	Finland	Europe	High income	0	1	Gov	1	90	Finland	Northern Europe	Europe	High income	1	0	Global
6480024	1	39	1995	16	0	USA	Americas	High income	1	1	Private	1	100	USA	North America	Americas	High income	1	2	Global
6483354	1	50	2002	9	0	USA	Americas	High income	0	1	Private	1	85	USA	North America	Americas	High income	1	2	Global
6484857	1	39	2000	11	0	Finland	Europe	High income	0	1	Private	1	100	Finland	Northern Europe	Europe	High income	1	2	Global
6485009	1	29	2007	4	0	Belgium	Europe	High income	0	1	Private	1	100	Luxembourg	Western Europe	Europe	High income	1	2	Global
6485096	1		1981	30	0	Belgium	Europe	High income	0	1	Private	1	50	Belgium	Western Europe	Europe	High income	1	2	Global
6485548	1	43	1996	15	0	Finland	Europe	High income	0	1	Private	1	100	Finland	Northern Europe	Europe	High income	1	2	Global
6486160	1	24	2009	2	0	Australia	Oceania	High income	1	1	Private	1	90	Australia	Australia and New Zealand	Oceania	High income	1	2	Global
6486194	1	49	1988	23	0	Austria	Europe	High income	0	1	Private	1	90	Luxembourg	Western Europe	Europe	High income	1	2	Global
6486248	1	32	2007	4	0	Finland	Europe	High income	0	1	Private	1	95	Finland	Northern Europe	Europe	High income	1	2	Global
6486334	0	38	1991	20	0	USA	Americas	High income	0	2	Private	1	90	USA	North America	Americas	High income	1	2	Global
6486364	0	50	1990	21	0	Australia	Oceania	High income	0	1	Private	1	100	Australia	Australia and New Zealand	Oceania	High income	1	0	Global
6487252	1	42	1994	17	0	USA	Americas	High income	1	1	Private	1	90	USA	North America	Americas	High income	1	2	Global
6487836	0	46	1990	21	0	France	Europe	High income	0	1	Private	1	80	France	Western Europe	Europe	High income	1	2	Global
6487874	1	31	2004	7	0	USA	Americas	High income	0	1	Private	1	100	USA	North America	Americas	High income	1	2	Global
6488673	0	50	1985	26	0	Nigeria	Africa	Lower middle income	1	1	Gov	1	25	Cameroon	Middle Africa	Africa	Lower middle income	0	2	Global
6489101	1	49	1987	24	0	USA	Americas	High income	1	1	Private	1	100	USA	North America	Americas	High income	1	2	Global
6495464	1	53	1982	29	0	Finland	Europe	High income	1	1	Private	1	100	finland	Northern Europe	Europe	High income	1	2	Global
6495596	0	38	1994	17	0	Australia	Oceania	High income	1	3	Research	0							0	Global
6495908	0	47	1988	23	0	Cuba	Americas	Upper middle income	0	1	Gov Public	1	25	Seychelles	Eastern Africa	Africa	Upper middle income	0	2	Global
6496360	1	46	1986	25	0	Australia	Oceania	High income	0	3	Private Charity	1	100	Australia	Australia and New Zealand	Oceania	High income	1	2	Global
6500399	0	63	1972	39	0	USA	Americas	High income	0	2	Private Charity Outside	1	100	USA	North America	Americas	High income	1	2	Global
6503562	1	25	1987	24	0	Italy	Europe	High income	0	2	Private Research	1	60	Italy	Southern Europe	Europe	High income	1	2	Global
6506623	0	55	1979	32	0	Afghanistan	Asia	Low income	0	1	Private	1	25	Afghanistan	Southern Asia	Asia	Low income	0	1	Global
6509032	0	41	1993	18	0	France	Europe	High income	1	1	Private	1	90	France	Western Europe	Europe	High income	1	2	Global
6509779	1	28	2006	5	0	Australia	Oceania	High income	0	1	Private	1	75	Australia	Australia and New Zealand	Oceania	High income	1	0	Global
6509845	0	47	1988	23	0	USA	Americas	High income	1	1	Private	1	100	USA	North America	Americas	High income	1	0	Global
6513384	1	31	2008	3	0	USA	Americas	High income	0	1	Private	1	100	USA	North America	Americas	High income	1	0	Global
6513536	1	25	2011	0	0	Canada	Americas	High income	0	1	Private	1	98	Canada	Northern America	Americas	High income	1	2	Global
6514160	1	56	1981	30	0	USA	Americas	High income	0	1	Private	1	100	USA	North America	Americas	High income	1	2	Global
6514184	0	33	2006	5	0	Senegal	Africa	Lower middle income	1	1	Research	0							0	Global
6514841	0	48	1988	23	0	Brazil	Americas	Upper middle income	0	1	Industry	0							0	Global
6515131	0	33	2004	7	0	Australia	Oceania	High income	1	2	Uni Research	1	50	Australia	Australia and New Zealand	Oceania	High income	1	1	Global
6515641	0	76	1958	53	1	UK	Europe	High income	1	1	Uni	0							0	Global
6515974	1	38	1998	13	0	Finland	Europe	High income	1	2	Uni Research	1	50	Finland	Northern Europe	Europe	High income	1	1	Global
6518447	1	51	1985	26	0	USA	Americas	High income	1	1	Private	1	100	USA	North America	Americas	High income	1	2	Global
6518678	0	32	2008	3	0	Senegal	Africa	Lower middle income	1	1		1							0	Global
6518792	0	42	1994	17	0	Italy	Europe	High income	0	1	Private	1	30	Italy	Southern Europe	Europe	High income	1	2	Global
6519919	0	40	1998	13	0	Germany	Europe	High income	1	1	Private	1	90	Germany	Western Europe	Europe	High income	1	2	Global
6521285	0	45	1990	21	0	France	Europe	High income	1	1	Industry	0							0	Global
6524314	0	34	2003	8	0	Denmark	Europe	High income	1	2	Private Research	1	60	Denmark	Northern Europe	Europe	High income	1	2	Global
6524924	1	29	2007	4	0	Canada	Americas	High income	0	1	Private	1	100	Canada	Northern America	Americas	High income	1	2	Global
6527534	0	44	1993	18	0	Latvia	Europe	High income	0	2	Gov	0							0	Global
6527632	0	46	1990	21	0	Estonia	Europe	High income	1	2	Uni Research Public	1	10	Estonia	Northern Europe	Europe	High income	1	1	Global
6527762	1	32	2004	7	0	Finland	Europe	High income	1	1	Private	1	100	Finland	Northern Europe	Europe	High income	1	0	Global
6528117	1	50	1989	22	0	Russia	Europe	High income	0	1	Gov	1							0	Global
6528632	0	42	1994	17	0	Sweden	Europe	High income	0	3	Private Uni Research	1	40	Sweden	Northern Europe	Europe	High income	1	2	Global
6529421	1	25	2011	0	0	Estonia	Europe	High income	0	1	Private	1	50	Estonia	Northern Europe	Europe	High income	1	2	Global
6529546	0	25	2011	0	0	Estonia	Europe	High income	0	1	Gov	1	30	Finland	Northern Europe	Europe	High income	1	2	Global
6529847	1	48	1991	20	0	USA	Americas	High income	1	1	Private	1	100	USA	North America	Americas	High income	1	2	Global
6530772	1	29	2008	3	0	Germany	Europe	High income	1	2	Uni Research	1	75	Germany	Western Europe	Europe	High income	1	2	Global
6531103	1	64	1974	37	0	Denmark	Europe	High income	1	1	Private	1	75	Sweden	Northern Europe	Europe	High income	1	2	Global
6531560	1	25	2011	0	0	Germany	Europe	High income	0	2	Uni Research	0							0	Global
6537037	1	32	2005	6	0	Germany	Europe	High income	1	3	Uni Research Path	0							0	Global
6537078	0	43	1995	16	0	Germany	Europe	High income	1	2	Gov	1							0	Global
6537124	0	41	1997	14	0	Germany	Europe	High income	0	2	Uni Research	0							0	Global
6537165	1	31	2009	2	0	West Indies	Americas	Upper middle income	0	1	Research	0							0	Global
6537203	1	36	2000	11	0	Germany	Europe	High income	1	1	Private	1	100	Germany	Western Europe	Europe	High income	1	2	Global
6537312	0	60	1974	37	0	Poland	Europe	High income	1	3	Private Uni Research	1	20	Poland	Eastern Europe	Europe	High income	1	1	Global
6537326	0	40	1997	14	0	Poland	Europe	High income	1	2	Uni Industry	0							0	Global
6537346	1	34	2006	5	0	Sweden	Europe	High income	0	1	Uni	1	50	Sweden	Northern Europe	Europe	High income	1	2	Global
6541276	1	37	1998	13	1	UK	Europe	High income	0	1	Private	1	100	Ireland	Northern Europe	Europe	High income	1	2	Global
6550089	1	34	2010	1	0	USA	Americas	High income	0	1	Private	1	85	USA	North America	Americas	High income	1	2	Global
6550273	1	22			0	Estonia	Europe	High income	0	2	Private	1	30	Estonia	Northern Europe	Europe	High income	1	2	Global
6550352	0	48	1988	23	0	USA	Americas	High income	0	1	Private Outside	1	90	USA	North America	Americas	High income	1	0	Global
6550699	0	57	1978	33	0	USA	Americas	High income	1	1	Private	1	100	USA	North America	Americas	High income	1	2	Global
6552499	0	32	2007	4	0	Finland	Europe	High income	0	2	Private	1	20	Finland	Northern Europe	Europe	High income	1	0	Global
6552822	1	43	1996	15	0	Greece	Europe	High income	0	1	Gov Public	1	35	Greece	Southern Europe	Europe	High income	1	2	Global
6553770	1	36	2008	3	0	Germany	Europe	High income	0	2	Research Path	0							0	Global
6556230	0	25	2008	3	0	France	Europe	High income	1	1	Private	1	100	France	Western Europe	Europe	High income	1	2	Global
6557869	0	32	2003	8	0	Albania	Europe	Upper middle income	1	2	Private	1	30	Macedonia	Southern Europe	Europe	Upper middle income	0	2	Global
6559232	1	35	2001	10	0	USA	Americas	High income	1	1	Private Outside	1	100	USA	North America	Americas	High income	1	2	Global
6560845	1	48	1985	26	0	Australia	Oceania	High income	0	1	Private	1	90	Australia	Australia and New Zealand	Oceania	High income	1	0	Global
6561778	0	26	2008	3	0	France	Europe	High income	0	2	Private Industry	1	75	France	Western Europe	Europe	High income	1	0	Global
6561834	0	33	2005	6	0	France	Europe	High income	0	1	Private	1	75	France	Western Europe	Europe	High income	1	2	Global
6561855	0	47	1990	21	0	Italy	Europe	High income	0	1	Private	0							0	Global
6561888	1	59	1975	36	0	France	Europe	High income	0	1	Private	1	50	France	Western Europe	Europe	High income	1	0	Global
6562162	0	33	2003	8	0	Belgium	Europe	High income	0	1	Private	1	100	Belgium	Western Europe	Europe	High income	1	2	Global
6562192	0	48	1988	23	0	France	Europe	High income	1	1	Private	1	80	France	Western Europe	Europe	High income	1	1	Global
6562260	0	51	1984	27	0	France	Europe	High income	0	1	Private	1	75	France	Western Europe	Europe	High income	1	0	Global
6562381	0	52			0	France	Europe	High income	0	1	Private Break	0							0	Global
6562601	0	52	1983	28	0	France	Europe	High income	1	1	Private	1	40	France	Western Europe	Europe	High income	1	0	Global
6563011	0	50	1985	26	0	Japan	Asia	High income	0	1	Private	1	90	Japan	Eastern Asia	Asia	High income	1	2	Global
6563481	1	29	2008	3	0	France	Europe	High income	0	1	Private	1	60	France	Western Europe	Europe	High income	1	2	Global
6563645	0	52	1983	28	0	Belgium	Europe	High income	0	1	Private	1	70	France	Western Europe	Europe	High income	1	0	Global
6564137	0	37	1998	13	0	France	Europe	High income	0	1	Private	1	100	France	Western Europe	Europe	High income	1	3	Global
6564258	1	28	2009	2	0	Belgium	Europe	High income	0	1	Private	1	100	France	Western Europe	Europe	High income	1	2	Global
6564824	0	38	1999	12	0	France	Europe	High income	1	1	Private	1	100	France	Western Europe	Europe	High income	1	0	Global
6564935	0	33	2003	8	0	Belgium	Europe	High income	1	1	Private	1	50	France	Western Europe	Europe	High income	1	2	Global
6565098	1	30	2006	5	0	France	Europe	High income	0	2	Private	1	95	France	Western Europe	Europe	High income	1	2	Global
6565911	0	35	2003	8	0	France	Europe	High income	0	1	Private	1	100	New caledonia-france	Melanesia	Oceania	High income	1	0	Global
6566039	0	39	1999	12	0	Belgium	Europe	High income	1	1	Private	1	75	France	Western Europe	Europe	High income	1	2	Global
6566205	0	53	1982	29	0	France	Europe	High income	1	1	Private	1	95	France	Western Europe	Europe	High income	1	2	Global
6566286	1	48	1987	24	0	France	Europe	High income	0	1	Private	1	95	France	Western Europe	Europe	High income	1	0	Global
6567031	0	39	1999	12	0	Japan	Asia	High income	0	1	Private	1	80	Japan	Eastern Asia	Asia	High income	1	2	Global
6567465	1	45	1993	18	0	Germany	Europe	High income	0	1	Private	1	100	France	Western Europe	Europe	High income	1	0	Global
6567507	1	36	2001	10	0	France	Europe	High income	0	1	Private	1	75	France	Western Europe	Europe	High income	1	0	Global
6567549	1	45	1989	22	0	France	Europe	High income	0	1	Private	1	100	France	Western Europe	Europe	High income	1	2	Global
6567572	1	31	2006	5	0	Australia	Oceania	High income	0	1	Private	1	100	Australia	Australia and New Zealand	Oceania	High income	1	2	Global
6567577	1	32	1985	26	0	Belgium	Europe	High income	0	1	Private	1	100	France	Western Europe	Europe	High income	1	2	Global
6568455	0	60			0	Belgium	Europe	High income	0	1	Private	1	95	France	Western Europe	Europe	High income	1	0	Global
6569645	1	35	1999	12	0	France	Europe	High income	1	1	Private	1	90	France	Western Europe	Europe	High income	1	0	Global
6570372	0	54	1980	31	0	France	Europe	High income	1	1	Private	1	100	France	Western Europe	Europe	High income	1	2	Global
6570456	0	32	2003	8	0	France	Europe	High income	1	1	Private	1	100	France	Western Europe	Europe	High income	1	2	Global
6570512	0	53	1983	28	0	South Africa	Africa	Upper middle income	1	1	Path	0							0	Global
6570571	0	31	2004	7	0	Chile	Americas	High income	1	1		0							0	Global
6570775	0	49	1987	24	0	USA	Americas	High income	1	2	Private Charity	1	100	USA	North America	Americas	High income	1	2	Global
6571693	0	53	1980	31	0	France	Europe	High income	1	1	Private	1	100	France	Western Europe	Europe	High income	1	2	Global
6571729	1	35	2004	7	0	Belgium	Europe	High income	0	1	Private	1	100	France	Western Europe	Europe	High income	1	2	Global
6571876	0	40	1997	14	0	Belgium	Europe	High income	0	2	Private	1	70	France	Western Europe	Europe	High income	1	0	Global
6572010	1	40	1998	13	0	Canada	Americas	High income	1	1	Private	1	80	Canada	Northern America	Americas	High income	1	2	Global
6572072	1	28	2007	4	0	Belgium	Europe	High income	1	1	Private	1	98	France	Western Europe	Europe	High income	1	0	Global
6572103	0	58	1982	29	0	France	Europe	High income	0	1	Private	1	85	France	Western Europe	Europe	High income	1	2	Global
6572301	0	48	1992	19	0	South Africa	Africa	Upper middle income	0	2	Private Gov	1	100	South Africa	Southern Africa	Africa	Upper middle income	0	0	Global
6572605	0	50	1984	27	0	France	Europe	High income	0	1	Private	1	95	France	Western Europe	Europe	High income	1	2	Global
6572987	0	53	1982	29	0	France	Europe	High income	0	1	Private	1	60	France	Western Europe	Europe	High income	1	0	Global
6573159	0	38	1999	12	0	France	Europe	High income	1	1	Private	1	80	France	Western Europe	Europe	High income	1	2	Global
6573250	1	32	2005	6	0	France	Europe	High income	0	1	Private	1	15	France	Western Europe	Europe	High income	1	0	Global
6573621	1	32	2004	7	0	USA	Americas	High income	0	1	Private	1	99	USA	North America	Americas	High income	1	2	Global
6574922	1	47	1989	22	0	France	Europe	High income	0	1	Private	1	100	France	Western Europe	Europe	High income	1	0	Global
6576406	1	43	1994	17	0	USA	Americas	High income	1	1	Private	1	100	USA	North America	Americas	High income	1	2	Global
6577211	1	31	2004	7	0	France	Europe	High income	0	1	Private	1	100	France	Western Europe	Europe	High income	1	2	Global
6580656	1	33	2006	5	0	USA	Americas	High income	0	1	Private	1	100	USA	North America	Americas	High income	1	2	Global
6582502	1	40	1994	17	0	Japan	Asia	High income	0	1	Private	1	100	Japan	Eastern Asia	Asia	High income	1	2	Global
6583720	0	60	1976	35	0	Italy	Europe	High income	1	3	Uni Research Path	1	20	Italy	Southern Europe	Europe	High income	1	2	Global
6588776	0	43	1992	19	0	France	Europe	High income	1	2	Private Research	1	100	France	Western Europe	Europe	High income	1	2	Global
6590772	1	25	2008	3	0	Australia	Oceania	High income	0	1	Private	1	80	Australia	Australia and New Zealand	Oceania	High income	1	2	Global
6592055	1	39	1998	13	1	UK	Europe	High income	1	1	Path	0							0	Global
6593864	1		2002	9	0	USA	Americas	High income	1	1	Private	1	96	USA	North America	Americas	High income	1	2	Global
6596769	0	48	1991	20	0	Canada	Americas	High income	0	1	Gov	0							0	Global
6605429	0	53	1984	27	0	Canada	Americas	High income	0	1	Private	1	100	Canada	Northern America	Americas	High income	1	2	Global
6605503	0	39	1996	15	1	UK	Europe	High income	1	2	Gov	1							0	Global
6606921	0	39	2007	4	0	Greece	Europe	High income	0	3	Private Gov Public	1	85	Greece	Southern Europe	Europe	High income	1	3	Global
6607170	0	49	1988	23	0	Canada	Americas	High income	0	1	Private Public	1	90	Canada	Northern America	Americas	High income	1	2	Global
6607375	0	62	1972	39	1	UK	Europe	High income	0	2	Uni	0							0	Global
6607409	0	30	2003	8	0	France	Europe	High income	1	2	Uni Research	1	50	Canada	Northern America	Americas	High income	1	2	Global
6609013	1	33	2003	8	0	France	Europe	High income	1	1	Private	1	90	France	Western Europe	Europe	High income	1	2	Global
6609907	1	57	1980	31	0	Canada	Americas	High income	0	1	Private	1	80	Canada	Northern America	Americas	High income	1	0	Global
6610086	1	54	1983	28	0	USA	Americas	High income	0	1	Private	1	100	Canada	Northern America	Americas	High income	1	2	Global
6611326	1	39	2006	5	0	Finland	Europe	High income	0	1	Private	1	100	Finland	Northern Europe	Europe	High income	1	2	Global
6613904	1		1978	33	0	Canada	Americas	High income	1	1	Private	1	100	Canada	Northern America	Americas	High income	1	0	Global
6618705	1	41	1996	15	0	Finland	Europe	High income	1	1	Private	1	80	Finland	Northern Europe	Europe	High income	1	2	Global
6618877	1	32	2007	4	0	Canada	Americas	High income	0	1	Private	1	85	Canada	Northern America	Americas	High income	1	2	Global
6623407	1	43	1994	17	0	USA	Americas	High income	1	1	Private	1	100	USA	North America	Americas	High income	1	2	Global
6623428	1	52	1986	25	0	Sweden	Europe	High income	0	1	Private	1	100	Sweden	Northern Europe	Europe	High income	1	0	Global
6623508	0	29	2004	7	0	France	Europe	High income	0	1	Private	1	100	France	Western Europe	Europe	High income	1	0	Global
6624225	1	64	1973	38	0	USA	Americas	High income	1	1	Private	1	95	USA	North America	Americas	High income	1	0	Global
6629927	0	47	1987	24	0	Ireland	Europe	High income	0	1	Private	1	60	Ireland	Northern Europe	Europe	High income	1	0	Global
6630657	0	67	1970	41	0	Canada	Americas	High income	1	1	Private	1	75	Canada	Northern America	Americas	High income	1	2	Global
6632189	0	45	1991	20	0	Australia	Oceania	High income	1	1	Private	1	100	Australia	Australia and New Zealand	Oceania	High income	1	0	Global
6632417	1	28	2008	3	0	Switzerland	Europe	High income	0	2	Research	0							0	Global
6635652	1	44	1993	18	0	USA	Americas	High income	1	1	Private Public	1	100	USA	North America	Americas	High income	1	2	Global
6641040	1	33	2003	8	0	France	Europe	High income	1	1	Private	1	100	France	Western Europe	Europe	High income	1	2	Global
6642450	1	34	2008	3	0	Finland	Europe	High income	0	2	Uni Research	1	20	Finland	Northern Europe	Europe	High income	1	2	Global
6653347	0	39	1996	15	0	New Zealand	Oceania	High income	0	1	Private	1	100	New Zealand	Australia and New Zealand	Oceania	High income	1	0	Global
6655004	1	32	2002	9	0	Canada	Americas	High income	0	1	Private	1	50	Canada	Northern America	Americas	High income	1	0	Global
6657210	1	25	2008	3	0	Australia	Oceania	High income	0	1	Private	1	100	Australia	Australia and New Zealand	Oceania	High income	1	2	Global
6657249	0	60	1973	38	0	Australia	Oceania	High income	0	1	Private	1	50	Australia	Australia and New Zealand	Oceania	High income	1	0	Global
6657252	1	35	2004	7	0	Australia	Oceania	High income	1	1	Private	1	100	Australia	Australia and New Zealand	Oceania	High income	1	2	Global
6657308	0	59	1974	37	0	Australia	Oceania	High income	0	2	Private	1	50	Australia	Australia and New Zealand	Oceania	High income	1	2	Global
6657326	1	55	1979	32	0	Australia	Oceania	High income	0	1	Private Outside	1	100	Australia	Australia and New Zealand	Oceania	High income	1	0	Global
6657386	1	47	1996	15	0	Australia	Oceania	High income	0	1	Private	1	80	Australia	Australia and New Zealand	Oceania	High income	1	2	Global
6657436	0	46	1988	23	0	Australia	Oceania	High income	0	1	Private	1	80	Australia	Australia and New Zealand	Oceania	High income	1	2	Global
6657438	0	65	1969	42	0	Australia	Oceania	High income	0	1		0							0	Global
6657473	1	36	2004	7	0	Australia	Oceania	High income	0	1	Private	1	100	Australia	Australia and New Zealand	Oceania	High income	1	0	Global
6657495	0	58	1976	35	0	Australia	Oceania	High income	0	1	Private	1	90	Australia	Australia and New Zealand	Oceania	High income	1	0	Global
6657498	1	38	1996	15	0	New Zealand	Oceania	High income	0	1	Private	1	100	New Zealand	Australia and New Zealand	Oceania	High income	1	2	Global
6657507	1	48	1984	27	0	Australia	Oceania	High income	1	1	Private	1	50	Australia	Australia and New Zealand	Oceania	High income	1	2	Global
6657521	1	27	2007	4	0	Australia	Oceania	High income	0	1	Private	1	100	Australia	Australia and New Zealand	Oceania	High income	1	2	Global
6657532	1	30	1997	14	0	Australia	Oceania	High income	0	1	Private	1	100	Switzerland	Western Europe	Europe	High income	1	2	Global
6657546	1	28	2006	5	0	Australia	Oceania	High income	0	2	Private Charity	1	90	Cook Islands	Polynesia	Oceania	High income	1	0	Global
6657582	0	47	1987	24	0	Australia	Oceania	High income	1	2	Private Uni	1	99	Australia	Australia and New Zealand	Oceania	High income	1	1	Global
6657682	1	29	2008	3	0	Australia	Oceania	High income	0	1	Private	1	100	Australia	Australia and New Zealand	Oceania	High income	1	0	Global
6657700	1	25	2006	5	0	Australia	Oceania	High income	0	1	Private	1	95	Australia	Australia and New Zealand	Oceania	High income	1	0	Global
6657796	0	41	1994	17	0	Australia	Oceania	High income	0	2	Private Research	1	95	Australia	Australia and New Zealand	Oceania	High income	1	0	Global
6657952	0	31	2004	7	0	Belgium	Europe	High income	1	1	Private	1	50	France	Western Europe	Europe	High income	1	2	Global
6658045	0	59	1974	37	0	Australia	Oceania	High income	1	1	Private	1	70	Australia	Australia and New Zealand	Oceania	High income	1	2	Global
6658154	1	51	1983	28	0	Australia	Oceania	High income	0	1	Private	1	90	Australia	Australia and New Zealand	Oceania	High income	1	0	Global
6658341	0	66	1968	43	0	Australia	Oceania	High income	1	1	Private	1	100	Australia	Australia and New Zealand	Oceania	High income	1	2	Global
6658467	1	36	1996	15	0	Australia	Oceania	High income	0	1	Private	1	75	Australia	Australia and New Zealand	Oceania	High income	1	0	Global
6658666	1	26	2009	2	0	Australia	Oceania	High income	0	2	Private Uni	1	100	Australia	Australia and New Zealand	Oceania	High income	1	2	Global
6661351	1	30	2008	3	0	Sweden	Europe	High income	0	1	Uni	1	100	Sweden	Northern Europe	Europe	High income	1	2	Global
6668921	1	31	2006	5	0	Australia	Oceania	High income	0	1	Private	1	100	Australia	Australia and New Zealand	Oceania	High income	1	2	Global
6669147	1	28	2006	5	0	Australia	Oceania	High income	0	1	Private	1	100	Australia	Australia and New Zealand	Oceania	High income	1	2	Global
6669156	0	60	1975	36	0	Australia	Oceania	High income	0	1	Private	1	25	Australia	Australia and New Zealand	Oceania	High income	1	2	Global
6669315	0	44	1989	22	0	Australia	Oceania	High income	0	1	Private	1							0	Global
6669394	1	32	2009	2	0	Australia	Oceania	High income	0	1	Private	1	100	Australia	Australia and New Zealand	Oceania	High income	1	2	Global
6669728	1	29	2007	4	0	Australia	Oceania	High income	0	2	Private	0							0	Global
6669964	1	53	1982	29	0	Australia	Oceania	High income	1	2	Private Charity Break	1	95	Australia	Australia and New Zealand	Oceania	High income	1	2	Global
6670235	1	55	1977	34	0	Australia	Oceania	High income	0	1	Private	1	100	Australia	Australia and New Zealand	Oceania	High income	1	0	Global
6670236	1	53	1982	29	0	Australia	Oceania	High income	0	1	Private	1	100	Australia	Australia and New Zealand	Oceania	High income	1	2	Global
6670281	1	27	2008	3	0	Australia	Oceania	High income	0	1	Private	1	100	Singapore	South-Eastern Asia	Asia	High income	1	2	Global
6670568	1	33	2005	6	0	Australia	Oceania	High income	0	2	Private Uni	1	70	Australia	Australia and New Zealand	Oceania	High income	1	0	Global
6670620	0	55	1979	32	0	Australia	Oceania	High income	1	2	Uni Research	1	20	USA	North America	Americas	High income	1	2	Global
6670895	1	26	2007	4	0	Australia	Oceania	High income	0	1	Private	1	65	Australia	Australia and New Zealand	Oceania	High income	1	0	Global
6671590	1	50	1983	28	0	Australia	Oceania	High income	1	1	Private	1	100	Australia	Australia and New Zealand	Oceania	High income	1	2	Global
6671598	1	29	2004	7	0	Australia	Oceania	High income	0	1	Private	0							0	Global
6672507	0	51	1982	29	0	Australia	Oceania	High income	1	1	Private	1	100	Australia	Australia and New Zealand	Oceania	High income	1	2	Global
6677739	1	47	1991	20	0	USA	Americas	High income	0	1	Private	1	75	USA	North America	Americas	High income	1	0	Global
6678785	0	48	1985	26	0	Australia	Oceania	High income	0	1	Private	1	80	Australia	Australia and New Zealand	Oceania	High income	1	1	Global
6680191	1	45	1995	16	0	Australia	Oceania	High income	0	1	Private	1	100	Australia	Australia and New Zealand	Oceania	High income	1	2	Global
6682443	1	42	1992	19	0	Australia	Oceania	High income	0	1	Private	1	100	Australia	Australia and New Zealand	Oceania	High income	1	2	Global
6685135	0	48	1985	26	0	Australia	Oceania	High income	1	1	Private	1	100	Australia	Australia and New Zealand	Oceania	High income	1	2	Global
6685394	1	39	1995	16	0	Australia	Oceania	High income	0	1	Private	1	100	Australia	Australia and New Zealand	Oceania	High income	1	0	Global
6685493	1	32	2002	9	0	Spain	Europe	High income		2	Private	1	80	Spain	Southern Europe	Europe	High income	1	2	Global
6685774	1	27	2007	4	0	Australia	Oceania	High income	0	2	Private Public	1	90	Singapore	South-Eastern Asia	Asia	High income	1	2	Global
6686999	1	29	2008	3	0	USA	Americas	High income	0	1	Private	1	90	USA	North America	Americas	High income	1	2	Global
6687297	1	24	2009	2	0	Australia	Oceania	High income	0	1	Private	1	100	Australia	Australia and New Zealand	Oceania	High income	1	0	Global
6687538	0	39	1996	15	0	New Zealand	Oceania	High income	0	1	Private	1	60	New Zealand	Australia and New Zealand	Oceania	High income	1	0	Global
6687772	1	53	1981	30	0	Australia	Oceania	High income	0	2	Private Charity	1	50	Australia	Australia and New Zealand	Oceania	High income	1	2	Global
6687803	1	27	2007	4	0	Australia	Oceania	High income	0	1	Private	1	70	Australia	Australia and New Zealand	Oceania	High income	1	0	Global
6687863	1	26	2007	4	0	Australia	Oceania	High income	0	1	Private	1	90	Australia	Australia and New Zealand	Oceania	High income	1	2	Global
6688149	0	60	1975	36	0	Australia	Oceania	High income	1	1	Private	1	100	Australia	Australia and New Zealand	Oceania	High income	1	2	Global
6688408	1	25	2009	2	0	Australia	Oceania	High income	0	1	Private	1	100	Australia	Australia and New Zealand	Oceania	High income	1	2	Global
6691159	1	41	1997	14	0	USA	Americas	High income	1	1	Private	1	75	USA	North America	Americas	High income	1	2	Global
6698861	1	29	2007	4	0	Germany	Europe	High income	0	1	Uni	1	50	Austria	Western Europe	Europe	High income	1	2	Global
6698907	0	30	2008	3	0	Germany	Europe	High income	0	1		1	40	Germany	Western Europe	Europe	High income	1	0	Global
6698910	1	29	2009	2	0	Germany	Europe	High income	1	1	Private	1	100	Germany	Western Europe	Europe	High income	1	2	Global
6698913	0	55			0	Germany	Europe	High income	0	1	Private	1	80	Germany	Western Europe	Europe	High income	1	2	Global
6698916	1	46	1990	21	0	Germany	Europe	High income	1	1	Private	0							0	Global
6698926	1	50	1988	23	0	Germany	Europe	High income	1	1	Private	1	80	Germany	Western Europe	Europe	High income	1	2	Global
6699105	1	44	1996	15	0	Germany	Europe	High income	0	1	Private	0							0	Global
6699358	0	44	2000	11	0	Austria	Europe	High income	0	1	Private	0							0	Global
6699416	1	57	1984	27	0	Germany	Europe	High income	0	1	Private	1	50	Germany	Western Europe	Europe	High income	1	2	Global
6699858	0	39	1998	13	0	Germany	Europe	High income	1	2	Research Industry	1	60	Germany	Western Europe	Europe	High income	1	2	Global
6700565	1	31	2007	4	0	Germany	Europe	High income	0	2	Private	1	80	Germany	Western Europe	Europe	High income	1	2	Global
6701726	1	49	1988	23	0	Germany	Europe	High income	0	1	Charity	1	50	Germany	Western Europe	Europe	High income	1	2	Global
[truncated: 138 more rows]

## Sheet: Info Sources
IDNumber	Clinician	WorkDeveloped	SourceJournal Unanswered	Souce1Final	Souce2Final	Source3Final	Source4Final	Source5Final	Source 6 Final	Source7Final	Source8Final	Source9Final	Source 10Final	SourceJourMostUseful	ElecSourceUnanswered	Elec1Source	Elec2Source	Elec3Source	Elec4Source	Elec5Source	Elec6Source	Elec7Source	Elec8Source	Elec9Source	Elec10Source	Electronic Most Useful	SciPapAbs	SciPapIntro	SciPapMats	SciPapRes	SciPapDis	SciPapCon	SciPapConfl	SciPapAck	SciPapRefs	SciPapAll	BatchTrack
5978675	Yes	1	0	More than one	Australian Veterinary Journal	Clinician's Brief	More than one	American Journal of Traditional Chinese Veterinary Medicine	Other	Journal of Small Animal Practice	0	0	0	BioMed Central (various)	0	IVIS	WikiVet	Dvm360 (Veterinary Medicine)	American Veterinary Medical Association	American Association of Rehabilitation Veterinarians	International Veterinary Acupuncture Society (IVAS)	merck	PubMed	Clinician's Brief	Cochrane Library	More than one	0	0	0	0	0	0	0	0	0	1	Global
5980469	Yes	1	0	Comparative Medicine	Journal of the American Association of Laboratory Animnal Science	0	0	0	0	0	0	0	0		0	Comparative Medicine BB Archives	More than one	Google	OVID	Association for the Assessment and Accreditation of Laboratory Animal Care	Institutional Animal Care and Use Committee (IACUC)	0	0	0	0	Comparative Medicine BB Archives	0	0	0	0	0	0	0	0	0	1	Global
6014880	Yes	0	0	Veterinary Clinics of North America	Journal of the American Veterinary Medical Association	Small Ruminant Research	0	0	0	0	0	0	0	Vet clinics	0	The Pig Site	Iowa State Animal Disease Information	IVIS	0	0	0	0	0	0	0	IVIS	1	0	0	0	0	0	0	0	0	0	Global
6016982	Yes	0	0	Compendium: Continuing Education For Veterinarians	DVM newsmagazine	0	0	0	0	0	0	0	0	dvm360.com	0	Dvm360 (Veterinary Medicine)	0	0	0	0	0	0	0	0	0	Dvm360 (Veterinary Medicine)	0	0	0	0	0	0	0	0	0	0	Global
6022671	Yes	1	0	Australian Veterinary Journal	Australian Veterinary Practitioner	The Veterinarian	0	0	0	0	0	0	0	Australian Veterinary Journal	0	Australian Cattle Veterinarians List	Australian Veterinary Business Association	idexx	idexx	American Animal Hospital Association Website	0	0	0	0	0	idexx	1	1	0	1	1	1	0	0	0	0	Global
6024355	Yes	0	0	Journal of the South African Veterinary Association	Onderstepoort Journal of Veterinary Research	Journal of Wildlife Diseases	Journal of Zoo and Wildlife Medicine	Veterinary Record	Journal of Parasitology	0	0	0	0	J Zoo ad WIldlife Medicine	0	CABI or CAB abstracts Vetmed Resource	science direct	OVID	Google scholar	0	0	0	0	0	0	Google scholar	1	0	0	0	1	1	0	0	0	0	Global
6034595	Yes	1	0	Journal of Small Animal Practice	Companion	Veterinary Medicine	Veterinary Focus	0	0	0	0	0	0	companion	0	VIN	IVIS	0	0	0	0	0	0	0	0	VIN	0	0	0	0	0	0	0	0	0	0	Global
6037826	No	99999999999999	0	American Journal of Veterinary Research	Journal of the American Veterinary Medical Association	Journal of Veterinary Internal Medicine	Veterinary Microbiology	0	0	0	0	0	0	N/A	0	VIN	Peteducation.com	Clinician's Brief	0	0	0	0	0	0	0	Not found	0	0	0	0	0	0	0	0	0	0	Global
6041049	No	99999999999999	0	Svensk Veterinärtidning	Norsk Veterinärtidning	0	0	0	0	0	0	0	0	Svensk veterinärtidning	0	SVA (Swedish National Veterinary Institute OR Singapore Veterinary Association)	Swedish Department of Agriculture (SJV)	Livsmedelsverket (Swedish department of food)	0	0	0	0	0	0	0	SVA (Swedish National Veterinary Institute OR Singapore Veterinary Association)	0	0	0	0	0	0	0	0	0	0	Global
6041189	Yes	1	0	Veterinary Surgery	Journal of Small Animal Practice	Veterinary and Comparative Orthopaedics and Traumatology	Compendium: Continuing Education For Veterinarians	Svensk Veterinärtidning	Journal of the American Veterinary Medical Association	0	0	0	0	vet surg	0	PubMed	0	0	0	0	0	0	0	0	0	PubMed	0	0	0	0	0	0	0	0	0	0	Global
6041542	Yes	1	0	European Journal of Companion Animal Practice	0	0	0	0	0	0	0	0	0	FECAVA's magasine	0	IVIS	0	0	0	0	0	0	0	0	0	IVIS	0	0	0	0	0	0	0	0	0	0	Global
6041658	No	99999999999999	0	Veterinary Anaesthesia and Analgesia	Laboratory Animals	Comparative Medicine	Svensk Veterinärtidning	Scandinavian Journal of Laboratory Science	0	0	0	0	0	laboratory animals	0	European College of Laboratory Animal Medicine	European Society of Laboratory Animal Veterinarians (ESLAV)	University Websites or library	PubMed	Not found	Not found	Not found	0	0	0	PubMed	1	0	0	0	0	1	0	0	0	0	Global
6041663	Yes	1	0	Journal of Small Animal Practice	Companion	Journal of Veterinary Dentistry	Journal of Feline Medicine and Surgery	Svensk Veterinärtidning	0	0	0	0	0	Companion	0	VIN	IRIS-kidney.com	IVIS	0	0	0	0	0	0	0	VIN	0	0	0	0	0	0	0	0	0	1	Global
6041775	No	99999999999999	0	Journal of Feline Medicine and Surgery	Journal of Veterinary Internal Medicine	Journal of Small Animal Practice	Journal of the American Animal Hospital Association	Svensk Veterinärtidning	Clinical Practice (of JFMS)	0	0	0	0	Clinical journal from JFSM	0	VIN	American Association of Feline Practitioners (AAFP) listserve	American Animal Hospital Association Website	International Cat Care (was FAB)	0	0	0	0	0	0	VIN	0	0	0	0	0	0	0	0	0	0	Global
6041995	Yes	1	0	American Journal of Internal Medicine	Equine Veterinary Education	Equine Veterinary Journal	More than one	More than one	0	0	0	0	0		0	PubMed	IVIS	0	0	0	0	0	0	0	0	0	0	0	0	0	0	0	0	0	0	0	Global
6042022	Yes	1	0	Equine Veterinary Journal	Svensk Veterinärtidning	Equilibris	0	0	0	0	0	0	0	Equine Veterinary Journal	0	medline	0	0	0	0	0	0	0	0	0	Equine Veterinary Journal	0	0	0	0	0	0	0	0	0	0	Global
6042226	Yes	1	0	Equine Veterinary Education	Svensk Veterinärtidning	Equine Veterinary Journal	0	0	0	0	0	0	0	equine veterinary education	0	IVIS	0	0	0	0	0	0	0	0	0	IVIS	1	1	1	1	1	1	0	0	1	0	Global
6042463	Yes	1	0	Journal of Feline Medicine and Surgery	Svensk Veterinärtidning	0	0	0	0	0	0	0	0	Jpurnal of Feline medicine and surgery	0	VIN	International Cat Care (was FAB)	IVIS	European Advisory Board on Cat Diseases	Fachgruppe Kleintierkrankheiten der Deutschen Veterinärmedizinischen Geselschaft	0	0	0	0	0	VIN	0	0	0	0	0	0	0	0	0	0	Global
6042573	Yes	1	0	Journal of Veterinary Emergency and Critical Care	Svensk Veterinärtidning	Not found	Journal of the American Veterinary Medical Association	Veterinary Clinics of North America	Veterinary Focus	More than one	0	0	0	JVECCs	0	University Websites or library	VIN	idexx	Veterinary Emergency and Critical Care Society (VECCS)	European Veterinary Emergency and Critical Care Society (EVECCS)	0	0	0	0	0	University Websites or library	0	0	0	0	0	0	0	0	0	0	Global
6043610	Yes	1	0	More than one	Svensk Veterinärtidning	Journal of Small Animal Practice	UK Vet	Not found	0	0	0	0	0	jsap	0	Agria	Royal Canin	Hill's Pet Nutrition	Fass.se	Not found	None	More than one	0	0	0	Agria	0	0	0	0	0	0	0	0	0	0	Global
6043795	Yes	1	0	Equine Veterinary Journal	Svensk Veterinärtidning	0	0	0	0	0	0	0	0	Equine veterinary Journal	0	PubMed	0	0	0	0	0	0	0	0	0	PubMed	0	0	0	0	0	0	0	0	0	0	Global
6044227	Yes	1	0	Svensk Veterinärtidning	Equine Veterinary Journal	DVM newsmagazine	0	0	0	0	0	0	0	equine veterinary journal	0	IVIS	Fass.se	Not found	More than one	Google scholar	0	0	0	0	0	Google scholar	0	0	0	0	0	0	0	0	0	0	Global
6044323	Yes	1	0	Journal of Veterinary Internal Medicine	Veterinary Focus	Veterinary and Comparative Orthopaedics and Traumatology	Svensk Veterinärtidning	0	0	0	0	0	0	Journal of veterinary internal medicine	0	VIN	SVF (Sveriges Veterinärförbund) Swedish Veterinary Association	Plumb's Veterinary Drug Handbook Online	British Small Animal Veterinary Association (BSAVA)	Swedish Department of Agriculture (SJV)	0	0	0	0	0	VIN	1	0	0	0	0	1	0	0	0	0	Global
6044792	No	99999999999999	0	Journal of Veterinary Internal Medicine	Journal of Veterinary Cardiology	Veterinary Radiology and Ultrasound	Equine Veterinary Journal	Journal of Small Animal Practice	Journal of the American Veterinary Medical Association	0	0	0	0	J Vet Intern Med	0	VIN	American College of Veterinary Radiology	0	0	0	0	0	0	0	0	VIN	0	0	0	0	0	0	0	0	0	0	Global
6044997	Yes	1	0	Exotic DVM : A Practical Resource for Clinicians	Journal of Avian Medicine and Surgery	Journal of Herpetological Medicine and Surgery	Journal of Exotic Pet Medicine	Schweizer Archiv fur Tierheilkunde	Svensk Veterinärtidning	0	0	0	0	exotic dvm	0	VIN	Association of Sugar Glider Veterinarians	SVF (Sveriges Veterinärförbund) Swedish Veterinary Association	SVF (Sveriges Veterinärförbund) Swedish Veterinary Association	0	0	0	0	0	0	VIN	0	0	0	0	0	0	0	0	0	1	Global
6045240	Yes	1	0	Svensk Veterinärtidning	0	0	0	0	0	0	0	0	0	Svensk Veterinärtidning	0	SVA (Swedish National Veterinary Institute OR Singapore Veterinary Association)	Lakemedelsverket (Medical Products Agency Sweden)	0	0	0	0	0	0	0	0	SVA (Swedish National Veterinary Institute OR Singapore Veterinary Association)	1	1	1	1	1	1	0	0	0	0	Global
6045333	Yes	1	0	Svensk Veterinärtidning	European Journal of Companion Animal Practice	0	0	0	0	0	0	0	0	Swedish Veterinary Magazine	0	VIN	idexx	SVA (Swedish National Veterinary Institute OR Singapore Veterinary Association)	Swedish Department of Agriculture (SJV)	GIC (Department of Animal Health Sri Lanka)	0	0	0	0	0	VIN	0	0	0	0	0	0	0	0	0	1	Global
6045469	Yes	1	0	Tijdschrift voor Diergeneeskunde	Svensk Veterinärtidning	Veterinary Focus	0	0	0	0	0	0	0	KNMvD tijdschrift	0	IVIS	0	0	0	0	0	0	0	0	0	0	0	0	0	0	0	0	0	0	0	0	Global
6045743	Yes	1	0	Journal of Veterinary Internal Medicine	Equine Veterinary Journal	Equine Veterinary Education	0	0	0	0	0	0	0	JVIM	0	IVIS	0	0	0	0	0	0	0	0	0	IVIS	0	0	0	0	0	0	0	0	0	0	Global
6046359	Yes	1	0	Equine Veterinary Journal	Equine Veterinary Education	Der praktische Tierarzt	Norsk Veterinærtidsskrift	Svensk Veterinärtidning	Veterinary Surgery	Veterinary Anaesthesia and Analgesia	0	0	0	Equine Veterinary Journal	0	Orthovetsupersite	IVIS	0	0	0	0	0	0	0	0	0	1	0	0	1	1	1	0	0	0	0	Global
6046418	Yes	1	0	Proceedings from American Association of Equine Practitioners	Theriogenology	0	0	0	0	0	0	0	0	Proceeding Theriogenology	0	IVIS	0	0	0	0	0	0	0	0	0	0	0	0	0	0	0	0	0	0	0	1	Global
6046451	Yes	1	0	Not found	Not found	Not found	0	0	0	0	0	0	0	Swedish vet news	0	University Websites or library	0	0	0	0	0	0	0	0	0	0	0	1	0	1	1	1	0	0	0	0	Global
6046477	Yes	1	0	Svensk Veterinärtidning	European Journal of Companion Animal Practice	Journal of Veterinary Cardiology	More than one	0	0	0	0	0	0	That depends	0	VIN	SVA (Swedish National Veterinary Institute OR Singapore Veterinary Association)	SLU Sweden (Sveriges Landbruksuniversitet) library or website	idexx	0	0	0	0	0	0	VIN	1	0	1	1	1	1	1	0	1	0	Global
6046480	No	99999999999999	0	Svensk Veterinärtidning	veterinärmagazinet	Läkemedelsbiverkningar	0	0	0	0	0	0	0	Veterinärtidningen	0	SVA (Swedish National Veterinary Institute OR Singapore Veterinary Association)	Notisum (legal)	Jordbruksverket (Swedish department of agriculture)	Livsmedelsverket (Swedish department of food)	EUR-Lex	More than one	0	0	0	0	SVA (Swedish National Veterinary Institute OR Singapore Veterinary Association)	0	0	0	0	0	0	0	0	0	0	Global
6046598	No	99999999999999	0	Journal of Veterinary Pharmacology and Therapeutics	Acta Veterinaria Scandinavica	American Journal of Veterinary Research	Journal of the American Association for Laboratory Animal Science	Historia Medicinae Veterinariae	Svensk Veterinärtidning	Acta Veterinaria Scandinavica	0	0	0	Journal of veterinary pharmacology and therapeutics	0	PubMed	SVA (Swedish National Veterinary Institute OR Singapore Veterinary Association)	CABI or CAB abstracts Vetmed Resource	0	0	0	0	0	0	0	PubMed	1	1	1	1	1	1	0	0	0	0	Global
6050383	Yes	1	0	Journal of Small Animal Practice	0	0	0	0	0	0	0	0	0	jsap	0	vetlearn.com (Compendium CVE)	VIN	idexx	0	0	0	0	0	0	0	idexx	0	0	0	0	0	0	0	0	0	0	Global
6050425	No	99999999999999	0	Acta Veterinaria Scandinavica	Veterinary Epidemiology	Infection and Immunity	Veterinary Research	Veterinary Record	0	0	0	0	0	-	0	More than one	University Websites or library	0	0	0	0	0	0	0	0	None	0	0	0	0	0	0	0	0	0	0	Global
6050479	Yes	1	0	Veterinary Record	Journal of Animal Science	In Practice	Journal of the American Veterinary Medical Association	Svensk Veterinärtidning	Journal of Veterinary Internal Medicine	Veterinary Medicine	Journal of Dairy Science	The Veterinary Journal	journal of range management	JAVMA	0	SVA (Swedish National Veterinary Institute OR Singapore Veterinary Association)	Swedish Department of Agriculture (SJV)	SLU Sweden (Sveriges Landbruksuniversitet) library or website	Leine.no	IVIS	NCBI	0	0	0	0	NCBI	0	0	0	0	0	0	0	0	0	0	Global
6050545	Yes	1	0	Journal of Veterinary Medical Education	Svensk Veterinärtidning	0	0	0	0	0	0	0	0	do not know	0	SVF (Sveriges Veterinärförbund) Swedish Veterinary Association	PubMed	0	0	0	0	0	0	0	0	PubMed	0	0	0	0	0	0	0	0	0	0	Global
6050670	Yes	1	0	Other	The Veterinary Journal	Journal of the American Veterinary Medical Association	Journal of Veterinary Epidemiology	Journal of Veterinary Science	0	0	0	0	0	The Horse	0	IVIS	PubMed	Google	Cornell UCVM (Consultant, Dr King's Pathology or Feline Health Centre)	0	0	0	0	0	0	IVIS	0	0	0	0	0	0	0	0	0	0	Global
6050725	No	99999999999999	0	Equine Veterinary Journal	Veterinary Radiology and Ultrasound	Acta Veterinaria Scandinavica	Journal of Veterinary Research	0	0	0	0	0	0		0	WikiVet	University Websites or library	University Websites or library	University Websites or library	University Websites or library	0	0	0	0	0	WikiVet	0	0	0	0	0	0	0	0	0	0	Global
6050816	Yes	1	0	Svensk Veterinärtidning	0	0	0	0	0	0	0	0	0		0	Acta Veterinaria Scandinavica	SVA (Swedish National Veterinary Institute OR Singapore Veterinary Association)	Jordbruksverket (Swedish department of agriculture)	Epiwebb.se	Svenska Djurhalsovarden (SVDHV)	0	0	0	0	0	SVA (Swedish National Veterinary Institute OR Singapore Veterinary Association)	0	0	0	0	0	0	0	0	0	0	Global
6050840	Yes	1	0	Journal of Veterinary Emergency and Critical Care	Journal of Small Animal Practice	0	0	0	0	0	0	0	0	Journal of veterinary emergency and critical care	0	VIN	European Veterinary Emergency and Critical Care Society (EVECCS)	0	0	0	0	0	0	0	0	VIN	1	1	0	1	1	1	0	0	0	0	Global
6050884	Yes	1	0	Svensk Veterinärtidning	0	0	0	0	0	0	0	0	0	Sveriges veterinärtidning	0	Swedish Department of Agriculture (SJV)	SVA (Swedish National Veterinary Institute OR Singapore Veterinary Association)	0	0	0	0	0	0	0	0	SVA (Swedish National Veterinary Institute OR Singapore Veterinary Association)	0	0	0	0	0	0	0	0	0	0	Global
6050934	Yes	1	0	Journal of the Hellenic Veterinary Medical Society	European Journal of Companion Animal Practice	0	0	0	0	0	0	0	0	FECAVA journal	0	Federation of European Companion Animal Veterinary Associations (FECAVA)	Peteducation.com	Vetweb	American Veterinary Medical Association	Google	0	0	0	0	0	Google	0	0	0	0	0	0	0	0	0	1	Global
6050967	Yes	1	0	Schweizer Archiv fur Tierheilkunde	British Veterinary Journal	Kleintierpraxis	0	0	0	0	0	0	0	Kleintierpraxis	0	GST (Swiss Veterinary Association) Website	Google	0	0	0	0	0	0	0	0	GST (Swiss Veterinary Association) Website	1	0	0	1	1	1	1	0	1	0	Global
6051249	Yes	1	0	Theriogenology	Animal Reproduction Science	Reproduction in Domestic Animals	Acta Veterinaria Scandinavica	International Journal of Andrology	Journal of Andrology	Journal of Reproduction And Development	Journal of Reproductive Immunology	Svensk Veterinärtidning	Veterinary Medicine	Theriogenology	0	University Websites or library	0	0	0	0	0	0	0	0	0	SLU Sweden (Sveriges Landbruksuniversitet) library or website	1	0	0	1	0	1	0	0	0	0	Global
6051280	Yes	1	0	Equine Veterinary Journal	0	0	0	0	0	0	0	0	0	Equine veterinary journal	0	PubMed	0	0	0	0	0	0	0	0	0	PubMed	0	0	0	0	0	0	0	0	0	0	Global
6051408	Yes	1	0	Journal of Veterinary Internal Medicine	Journal of Small Animal Practice	Veterinary Surgery	Journal of the American Veterinary Medical Association	Veterinary Radiology and Ultrasound	Journal of Feline Medicine and Surgery	Acta Veterinaria Scandinavica	Veterinary Clinics of North America	0	0	jvim	0	VIN	IVIS	American College of Veterinary Internal Medicine (ACVIM) listserve	0	0	0	0	0	0	0	VIN	0	0	0	0	0	0	0	0	0	0	Global
6051522	No	99999999999999	0	Journal of the American Veterinary Medical Association	Australian Veterinary Journal	Veterinary Record	Journal of the American Animal Hospital Association	The Veterinarian	0	0	0	0	0	JAVMA	0	VIN	0	0	0	0	0	0	0	0	0	VIN	0	0	0	0	0	0	0	0	0	1	Global
6051707	Yes	1	0	Svensk Veterinärtidning	Equine Veterinary Education	0	0	0	0	0	0	0	0	Svensk Veterinär Tidning (Swedish Veterinary Journal)	0	University Websites or library	PubMed	0	0	0	0	0	0	0	0	Svensk Veterinärtidning	1	1	0	1	1	1	1	0	1	0	Global
6051861	No	99999999999999	0	Preventive Veterinary Medicine	Acta Veterinaria Scandinavica	0	0	0	0	0	0	0	0	Preventive Veterinary Medicine	0	SVF (Sveriges Veterinärförbund) Swedish Veterinary Association	Not found	0	0	0	0	0	0	0	0	University Websites or library	1	1	0	1	1	1	0	0	0	0	Global
6052337	Yes	1	0	Journal of the American Veterinary Medical Association	Clinician's Brief	0	0	0	0	0	0	0	0	Clinician's brief	0	VIN	0	0	0	0	0	0	0	0	0	VIN	1	1	0	0	1	1	0	0	0	0	Global
6052407	Yes	1	0	Journal of the American Veterinary Medical Association	Veterinary Focus	Veterinary Economics	Veterinary Medicine	0	0	0	0	0	0	Veterinary Medicine	0	VIN	0	0	0	0	0	0	0	0	0	VIN	1	1	0	0	1	1	0	0	0	0	Global
6053160	Yes	1	0	Journal of the American Veterinary Medical Association	Veterinary Medicine	Veterinary Economics	DVM newsmagazine	0	0	0	0	0	0	JAVMA	0	VIN	0	0	0	0	0	0	0	0	0	Journal of the American Veterinary Medical Association	1	0	0	0	1	1	0	0	0	0	Global
6054032	Yes	1	0	Svensk Veterinärtidning	0	0	0	0	0	0	0	0	0		0	SVA (Swedish National Veterinary Institute OR Singapore Veterinary Association)	PubMed	Sveriges veterinärmedicinska sällskap (Swedish organisation for additioanl training of veterinarins	SLU Sweden (Sveriges Landbruksuniversitet) library or website	0	0	0	0	0	0	SVA (Swedish National Veterinary Institute OR Singapore Veterinary Association)	1	0	0	0	1	0	1	0	0	0	Global
6054763	Yes	1	0	Veterinary Dermatology	Not found	Svensk Veterinärtidning	0	0	0	0	0	0	0	Veterinary dermatology	0	VIN	medline	0	0	0	0	0	0	0	0	VIN	0	0	0	0	0	0	0	0	0	0	Global
6054950	Yes	1	0	Journal of the American Veterinary Medical Association	Compendium: Continuing Education For Veterinarians	Other	0	0	0	0	0	0	0	JAVMA	0	American Veterinary Medical Association	NCBI	The Horse	VIN	0	0	0	0	0	0	VIN	1	1	0	1	1	1	0	0	0	0	Global
6056187	Yes	1	0	Svensk Veterinärtidning	0	0	0	0	0	0	0	0	0		0	VIN	0	0	0	0	0	0	0	0	0	VIN	0	0	0	0	0	0	0	0	0	0	Global
6058361	Yes	1	0	Journal of Veterinary Emergency and Critical Care	Journal of Veterinary Internal Medicine	Journal of Veterinary Science	Not found	0	0	0	0	0	0	JVECCS	0	VIN	vetlearn.com (Compendium CVE)	expertconsultbook (Ettinger's Textbook of Veterinary Internal Medicine online)	0	0	0	0	0	0	0	VIN	0	0	0	0	0	0	0	0	0	0	Global
6059277	Yes	1	0	Veterinary Dermatology	Journal of the American Veterinary Medical Association	Journal of the American Animal Hospital Association	Other	0	0	0	0	0	0	AAHA	0	VIN	0	0	0	0	0	0	0	0	0	VIN	1	1	1	1	1	1	1	0	1	0	Global
6061291	Yes	1	0	Journal of Veterinary Emergency and Critical Care	Journal of Small Animal Practice	Journal of Veterinary Internal Medicine	Journal of the American Veterinary Medical Association	Svensk Veterinärtidning	0	0	0	0	0	J of Vet Emergency and Critical Care	0	None	0	0	0	0	0	0	0	0	0	0	0	0	0	0	0	0	0	0	0	0	Global
6062037	Yes	1	0	Svensk Veterinärtidning	0	0	0	0	0	0	0	0	0	Svensk Veterinärtidning	0	Vetforum (swedish mailgroup)	SVA (Swedish National Veterinary Institute OR Singapore Veterinary Association)	Facebook	Fass.se	Other	0	0	0	0	0	SVA (Swedish National Veterinary Institute OR Singapore Veterinary Association)	0	0	0	0	0	0	0	0	0	0	Global
6062863	Yes	1	0	Svensk Veterinärtidning	Journal of the American Veterinary Medical Association	0	0	0	0	0	0	0	0	javma	0	VIN	0	0	0	0	0	0	0	0	0	VIN	0	0	0	0	0	0	0	0	0	0	Global
6062867	Yes	1	0	Journal of the American Veterinary Medical Association	Proceedings from American Association of Equine Practitioners	0	0	0	0	0	0	0	0	aaep	0	merck	0	0	0	0	0	0	0	0	0	Journal of the American Veterinary Medical Association	1	1	0	0	1	1	0	0	0	0	Global
6066839	Yes	1	0	DVM newsmagazine	Veterinary Economics	Veterinary Medicine	Compendium: Continuing Education For Veterinarians	0	0	0	0	0	0	veterinary medicine magazine	0	VIN	American Veterinary Medical Association	0	0	0	0	0	0	0	0	VIN	0	0	0	0	0	0	0	0	0	0	Global
6070731	Yes	1	0	Svensk Veterinärtidning	0	0	0	0	0	0	0	0	0	svensk veterinärtidning	0	dv-magasinet	SVA (Swedish National Veterinary Institute OR Singapore Veterinary Association)	Swedish Department of Agriculture (SJV)	0	0	0	0	0	0	0	SVA (Swedish National Veterinary Institute OR Singapore Veterinary Association)	1	1	0	1	1	1	0	0	0	0	Global
6072477	Yes	1	0	Svensk Veterinärtidning	Other	Equine Veterinary Education	0	0	0	0	0	0	0	?	0	Other	0	0	0	0	0	0	0	0	0	None	0	0	0	0	0	0	0	0	0	0	Global
6073186	Yes	1	0	Veterinary Dermatology	Journal of Small Animal Practice	0	0	0	0	0	0	0	0	Veterinary Dermatology	0	VIN	Vetdermlist	0	0	0	0	0	0	0	0	VIN	0	0	0	0	0	0	0	0	0	0	Global
6073312	Yes	1	0	Veterinary Dermatology	Journal of Small Animal Practice	Compendium: Continuing Education For Veterinarians	Companion	Companion	0	0	0	0	0	all above	0	VIN	0	0	0	0	0	0	0	0	0	VIN	1	1	1	1	1	1	0	0	0	0	Global
6073429	Yes	1	0	Journal of the American Veterinary Medical Association	0	0	0	0	0	0	0	0	0	avma	0	VIN	0	0	0	0	0	0	0	0	0	VIN	0	0	0	0	0	0	0	0	0	0	Global
6074238	Yes	1	0	Veterinary Dermatology	In Practice	Journal of Veterinary Internal Medicine	0	0	0	0	0	0	0	In Practice	0	VIN	IVIS	Veterinary Anaesthesia and Analgesis Support Group (VASG)	American Association of Equine Practitioners (AAEP) listserve	American Society for Veterinary Clinical Pathology (ASVCP)	British Small Animal Association (BSAVA)	Veterinary Emergency and Clinical Care Society	Veterinary Surgery	American College of Veterinary Radiology	Veterinary Dermatology	VIN	0	0	0	0	0	0	0	0	0	0	Global
6074313	Yes	1	0	Equine Veterinary Journal	0	0	0	0	0	0	0	0	0	equine veterinary journal	0	PubMed	0	0	0	0	0	0	0	0	0	PubMed	1	1	1	1	1	1	1	0	0	0	Global
6074464	Yes	1	0	Svensk Veterinärtidning	Journal of Small Animal Practice	0	0	0	0	0	0	0	0		0	VIN	0	0	0	0	0	0	0	0	0	0	0	0	0	0	0	0	0	0	0	1	Global
6074661	No	99999999999999	0	Australian Veterinary Journal	Journal of Feline Medicine and Surgery	0	0	0	0	0	0	0	0		0	VIN	International Cat Care (was FAB)	0	0	0	0	0	0	0	0	Google	0	0	0	0	0	1	0	0	0	0	Global
6074961	Yes	1	0	Journal of Veterinary Emergency and Critical Care	Veterinary Anaesthesia and Analgesia	Journal of Small Animal Practice	Journal of Veterinary Internal Medicine	0	0	0	0	0	0	Veterinary anesthesia and analgesia	0	VIN	Veterinary Anaesthesia and Analgesis Support Group (VASG)	0	0	0	0	0	0	0	0	Journal of Veterinary Emergency and Critical Care	0	0	0	0	0	0	0	0	0	1	Global
6079246	Yes	1	0	Svensk Veterinärtidning	0	0	0	0	0	0	0	0	0		0	Vetstream	0	0	0	0	0	0	0	0	0	Vetstream	0	0	0	0	0	0	0	0	0	0	Global
6081013	Yes	1	0	Svensk Veterinärtidning	Veterinary Focus	0	0	0	0	0	0	0	0	svensk veterinärtidning	0	Vetstream	Vetstream	0	0	0	0	0	0	0	0	Vetstream	0	0	0	0	0	0	0	0	0	0	Global
6083817	Yes	1	0	Journal of Wildlife Diseases	Veterinary Parasitology	Clinical and Vaccine Immunology	Veterinary Microbiology	Veterinary Immunology and Immunopathology	The Veterinary Journal	Journal of Veterinary Diagnostic Investigation	Veterinary Record	Journal of Clinical Microbiology	Molecular Ecology		0	World Veterinary Association (WVA)	Veterinary Association for Wildlife Management (vet-wildlifemanagement.org.uk)	European Association of Zoo and Wildlife Veterinarians (EAZWV)	Wildlife Vets International (WVI)	Vet 2011 World Veterinary Year website (vet2011.org)	0	0	0	0	0	0	0	0	0	0	0	0	0	0	0	0	Global
6083892	No	99999999999999	0	more than one		0	0	0	0	0	0	0	0	No preference	0	EU Reference Laboratory pages	0	0	0	0	0	0	0	0	0	EU Reference Laboratory pages	0	0	0	0	0	0	0	0	0	0	Global
6083898	No	99999999999999	0	Veterinary Record	Journal of Wildlife Diseases	La Semaine Veterinaire	Revue Veterinaire Clinique	Eurosurveillance	0	0	0	0	0	Veterinary record	0	Wildlife Data Integration Network	ProMed	WildPro electronic encyclopedia	Wikipedia	Centers for Disease Control (CDC)	Google	0	0	0	0	Google	1	0	0	0	0	1	0	0	0	0	Global
6084011	No	99999999999999	0	Preventive Veterinary Medicine	Journal of Dairy Science	Veterinary Record	Veterinary Research	The Veterinary Journal	Epidemiology and Infection	BMC Veterinary Research	Veterinary Microbiology	Journal of Applied Microbiology	Food Research International	The Veterinary Journal	0	Salmonella.dk (Danish Salmonella site)	Ministry of Food, Agriculture and Fishing Denmark (Fvst.dk)	Landbrugsinfo.dk	Danish Veterinary Association (DVA)	General Agriculture Register and General Livestock Register of Denmark (Glr-chr.dk)	merck	0	0	0	0	merck	1	1	1	1	1	1	1	1	1	1	Global
6084231	Yes	1	0	Avian Pathology	Journal of Wildlife Diseases	Veterinary Medicine	Other	Falco	0	0	0	0	0	journal of wildlife disease	0	ProMed	oie	Latinvets	0	0	0	0	0	0	0	Latinvets	0	0	0	0	0	0	0	0	0	0	Global
6084290	Yes	1	0	Journal of Feline Medicine and Surgery	Veterinary Dermatology	0	0	0	0	0	0	0	0		0	World Small Animal Veterinary Association (WSAVA)	International Cat Care (was FAB)	PubMed	Vetcontact	American Association of Feline Practitioners (AAFP) listserve	IRIS-kidney.com	SVF (Sveriges Veterinärförbund) Swedish Veterinary Association	0	0	0	PubMed	0	0	0	0	0	0	0	0	0	0	Global
6084487	No	99999999999999	0	Journal of Animal Science	Cryobiology	Journal of Reproduction Science	Genetics	Spanish Journal of Agricultural Research	Veterinary Record	Poultry Science	Not found	Journal of the Spanish Association of Beef Producers	Not found	Albeitar	0	The Spanish Federation of Select Livestock (FEAGAS)	agriculturasostenible.org	agro-alimentarias.coop (Agri-food cooperatives Spain)	Ancoporc (National Association of Pig Merchants Spain)	The Spanish Association of Producers of Beef Cattle (ASOPROVAC)	Magrama.gob.es (Spanish Ministry of Agriculture, Food and Environment)	Confederación Española de Fabricantes de Alimentos Compuestos Para Animales (Cesfac)	Wellcome Trust	Axoncomunicacion.net	albeitar.portalveterinaria.com (Vet information portal in Spanish)	Magrama.gob.es (Spanish Ministry of Agriculture, Food and Environment)	0	0	0	0	0	0	0	0	0	0	Global
6088747	No	99999999999999	0	Journal of Veterinary Internal Medicine	Journal of Veterinary Clinics	Journal of Small Animal Practice	Journal of the American Veterinary Medical Association	American Journal of Veterinary Research	The Veterinary Journal	0	0	0	0	JVC - journal of vet cardiology	0	VIN	American Veterinary Medical Association	0	0	0	0	0	0	0	0	VIN	0	0	0	0	0	0	0	0	0	0	Global
6091428	Yes	1	0	Tropical Animal Health and Production	Journal of Dairy Science	0	0	0	0	0	0	0	0		0	merck	Pan American Health Organisation (PAHO)	Cornell UCVM (Consultant, Dr King's Pathology or Feline Health Centre)	0	0	0	0	0	0	0	merck	0	0	0	0	0	0	0	0	0	1	Global
6091980	No	99999999999999	0	Veterinary Microbiology	Preventive Veterinary Medicine	Veterinary Research	Journal of Dairy Science	Foodborne Pathogens and Disease	Applied Environmental Microbiology	Food Microbiology	Journal of Food Protection	0	0		0	EpiVet	0	0	0	0	0	0	0	0	0	0	0	0	0	0	0	0	0	0	0	0	Global
6092245	Yes	0	0	Not found	0	0	0	0	0	0	0	0	0		0	South African Veterinary Association (SAVA) Ruralvet Chat group	South African Veterinary Council	0	0	0	0	0	0	0	0	0	0	0	0	0	0	0	0	0	0	1	Global
6092256	Yes	0	0	American Journal of Veterinary Research	Journal of Small Animal Practice	Journal of the American Veterinary Medical Association	Journal of Immunological Methods	Veterinary Parasitology	Veterinary Journal	Veterinary Microbiology	Veterinary Record	Veterinary Therapeutics	Australian Veterinary Journal	JAVMA	0	merck	Google	Elsevier	Scopus	University Websites or library	Cornell UCVM (Consultant, Dr King's Pathology or Feline Health Centre)	American Veterinary Medical Association	British Small Animal Association (BSAVA)	Not found	Association of Veterinary Pharmacology and Therapeutics	Elsevier	0	0	0	0	0	0	0	0	0	0	Global
6092261	Yes	0	0	Journal of the South African Veterinary Association	Reproduction in Domestic Animals	Theriogenology	Other	Vet News	Veterinary Medicine	0	0	0	0	VetNews	0	IVIS	PubMed	Google	0	0	0	0	0	0	0	IVIS	1	0	1	1	1	1	0	0	1	0	Global
6092277	Yes	0	0	Compendium: Continuing Education For Veterinarians	Journal of Feline Medicine and Surgery	Journal of Small Animal Practice	Journal of the South African Veterinary Association	Vet News	0	0	0	0	0	Compendium	0	VIN	American Veterinary Medical Association	American Association of Feline Practitioners (AAFP) listserve	0	0	0	0	0	0	0	VIN	0	0	0	0	0	0	0	0	0	0	Global
6092290	No	99999999999999	0	Journal of the South African Veterinary Association	Not found	Other	0	0	0	0	0	0	0	WHO publications	0	themeatsite.com	TheBeefSite	The Pig Site	World Health Organisation (WHO)	Redmeat.com	Department of Agriculture Forestry and Fisheries (DAFF)	0	0	0	0	World Health Organisation (WHO)	0	0	0	0	0	0	0	0	0	0	Global
6092378	Yes	0	0	Journal of Veterinary Internal Medicine	American Journal of Veterinary Research	Journal of Small Animal Practice	Veterinary Radiology and Ultrasound	Veterinary Clinics of North America	0	0	0	0	0	JVIM	0	0	0	0	0	0	0	0	0	0	0	PubMed	1	1	1	1	1	1	0	0	0	0	Global
6092419	No	99999999999999	0	Onderstepoort Journal of Veterinary Research	Not found	0	0	0	0	0	0	0	0	Poultry Journal	0	Poultrysite.com	0	0	0	0	0	0	0	0	0	Poultrysite.com	1	1	1	1	1	1	0	0	1	0	Global
6092461	Yes	0	0	Veterinary Medicine	Not found	Journal of the South African Veterinary Association	Compendium: Continuing Education For Veterinarians	0	0	0	0	0	0	Vetmed	0	IVIS	South African Veterinary Association (SAVA) Ruralvet Chat group	0	0	0	0	0	0	0	0	IVIS	1	0	0	0	0	1	0	0	0	0	Global
6092474	Yes	0	0	Pig progress	Not found	Pig Journal: the Journal of the Pig Veterinary Society	Not found	0	0	0	0	0	0	Pig Progress	0	The Pig Site	Prairie Swine Centre	0	0	0	0	0	0	0	0	The Pig Site	1	1	0	0	1	1	0	0	0	0	Global
6092561	No	99999999999999	0	Veterinary Pathology	Journal of Diagnostic Veterinary Investigations	Journal of Comparative Pathology	Toxicological Pathology	Journal of the American Veterinary Medical Association	Canadian Veterinary Journal	Veterinary Record	Veterinary Immunology and Immunopathology	Immunogenetics	0	Veterinary pathology	0	PubMed	0	0	0	0	0	0	0	0	0	PubMed	0	0	0	0	0	0	0	0	0	0	Global
6092674	Yes	0	0	Veterinary Medicine	Veterinary Record	Vet News	In Practice	0	0	0	0	0	0	Vet News	0	Vetsonline.com	0	0	0	0	0	0	0	0	0	Vetsonline.com	0	0	0	0	0	0	0	0	0	0	Global
6092991	No	99999999999999	0	Journal of virological methods	Virology	Vaccine	Veterinary Immunology and Immunopathology	Veterinary Research	0	0	0	0	0	Veterinary Immunology and Immunopathology	0	oie	World Health Organisation (WHO)	IVIS	0	0	0	0	0	0	0	oie	0	0	0	0	0	0	0	0	0	0	Global
6093015	Yes	0	0	Depends	Journal of Animal Science	0	0	0	0	0	0	0	0	Journal of Animal Science	0	Google scholar	science direct	medline	Scopus	PubMed	CABI or CAB abstracts Vetmed Resource	0	0	0	0	science direct	1	1	1	1	1	1	0	0	1	0	Global
6093414	Yes	0	0	Not found	Journal of the South African Veterinary Association	0	0	0	0	0	0	0	0	Vetnews	0	expertconsultbook (Ettinger's Textbook of Veterinary Internal Medicine online)	0	0	0	0	0	0	0	0	0	expertconsultbook (Ettinger's Textbook of Veterinary Internal Medicine online)	0	0	0	0	0	0	0	0	0	0	Global
6093649	Yes	1	0	Journal of Small Animal Practice	In Practice	The Veterinary Journal	Dog World	Companion	0	0	0	0	0	in practice	0	IVIS	British Small Animal Veterinary Association (BSAVA)	World Small Animal Veterinary Association (WSAVA)	California Veterinary Medical Association	0	0	0	0	0	0	IVIS	0	0	0	0	0	0	0	0	0	0	Global
6093876	Yes	0	0	Journal of the South African Veterinary Association	Veterinary Clinics of North America	Vet News	0	0	0	0	0	0	0	Vet News	0	IVIS	University Websites or library	0	0	0	0	0	0	0	0	IVIS	0	0	0	0	0	0	0	0	0	0	Global
6094357	Yes	0	0	Journal of the South African Veterinary Association	Veterinary Medicine	Not found	0	0	0	0	0	0	0	Vetmed	0	IVIS	0	0	0	0	0	0	0	0	0	IVIS	0	0	0	0	0	0	0	0	0	0	Global
6094458	Yes	0	0	Not found	Veterinary Medicine	Journal of the American Veterinary Medical Association	0	0	0	0	0	0	0	do not typically read mags as source	0	veterinarypartner.com	about.com	Wikipedia	PubMed	Google	0	0	0	0	0	PubMed	1	0	0	0	1	1	0	0	0	0	Global
6095634	Yes	0	0	Journal of the South African Veterinary Association	Veterinary Record	Journal of the American Veterinary Medical Association	Veterinary Medicine	Veterinary Clinics of North America	Compendium: Continuing Education For Veterinarians	0	0	0	0	Vet clinics	0	VIN	0	0	0	0	0	0	0	0	0	VIN	0	0	0	0	0	0	0	0	0	0	Global
6096274	Yes	0	0	Journal of the South African Veterinary Association	0	0	0	0	0	0	0	0	0	The South African Journal of Veterinary Medicine	0	International Veterinary Information Service (IVIS)	0	0	0	0	0	0	0	0	0	IVIS	0	0	0	0	0	0	0	0	0	0	Global
6096321	Yes	1	0	In Practice	Journal of the American Veterinary Medical Association	0	0	0	0	0	0	0	0	In Practice	0	IVIS	0	0	0	0	0	0	0	0	0	IVIS	1	1	1	1	1	1	0	0	0	0	Global
6097150	Yes	1	0	Veterinary Radiology and Ultrasound	European Journal of Companion Animal Practice	0	0	0	0	0	0	0	0	The FECAVA Journal, European Journal of Companion Animal Practice	0	IVIS	merck	0	0	0	0	0	0	0	0	IVIS	0	0	0	0	0	0	0	0	0	0	Global
6098475	Yes	1	0	Journal of the American Veterinary Medical Association	0	0	0	0	0	0	0	0	0	JAVMA	0	VIN	0	0	0	0	0	0	0	0	0	VIN	0	0	0	0	0	0	0	0	0	0	Global
6098501	No	99999999999999	0	Canadian Veterinary Journal	Canadian Journal of Veterinary Research	Emerging Infectious Diseases	0	0	0	0	0	0	0	Canadian Vet Journal	0	Centers for Disease Control (CDC)	ProMed	oie	0	0	0	0	0	0	0	ProMed	0	0	0	0	0	0	0	0	0	0	Global
6098559	No	99999999999999	0	not found	Brazilian Journal of Veterinary Research and Animal Science	0	0	0	0	0	0	0	0	Brasilian Journal of Veterinary Reserach	0	SciELO	0	0	0	0	0	0	0	0	0	SciELO	1	1	1	1	1	1	1	1	1	1	Global
6098591	Yes	1	0	Journal of Dairy Science	American Journal of Veterinary Research	Canadian Veterinary Journal	Veterinary Record	0	0	0	0	0	0	Journal of Dairy Science	0	Canadian Bovine Mastitis Research Network	American Association of Bovine Practitioners (AABP) listserve	EpiVet	California Veterinary Medical Association	American Veterinary Medical Association	0	0	0	0	0	American Association of Bovine Practitioners (AABP) listserve	0	0	0	0	0	0	0	0	0	1	Global
6098601	No	99999999999999	0	Journal of the American Veterinary Medical Association	Journal of Veterinary Diagnostic Investigation	0	0	0	0	0	0	0	0	JVDI	0	PubMed	0	0	0	0	0	0	0	0	0	PubMed	0	0	0	0	0	0	0	0	0	1	Global
6098982	Yes	1	0	Journal of the American Veterinary Medical Association	Ecohealth	0	0	0	0	0	0	0	0	JAVMA	0	VIN	IVIS	Google	0	0	0	0	0	0	0	VIN	1	1	0	0	1	1	0	0	0	0	Global
6099330	No	99999999999999	0	Journal of the American Medical Association	British Medical Journal	New England Journal of Medicine	The Lancet	0	0	0	0	0	0		0	PubMed	0	0	0	0	0	0	0	0	0	PubMed	0	0	0	0	0	0	0	0	0	1	Global
6099351	Yes	1	0	Canadian Veterinary Journal	0	0	0	0	0	0	0	0	0	Canadian Veterinary Journal	0	VIN	University Websites or library	0	0	0	0	0	0	0	0	VIN	1	1	1	1	1	0	1	0	1	0	Global
6099357	No	99999999999999	0	Journal of the American Veterinary Medical Association	Journal of Veterinary Internal Medicine	Other	Journal of Veterinary Emergency and Critical Care	0	0	0	0	0	0	JVIM	0	Pubmed	VIN	Google scholar	0	0	0	0	0	0	0	PubMed	1	1	0	0	1	1	0	0	0	0	Global
6099497	Yes	1	0	Veterinary Clinics of North America	Canadian Veterinary Journal	0	0	0	0	0	0	0	0	vet clinics of north america	0	IVIS	Equipodiatry.com	0	0	0	0	0	0	0	0	IVIS	0	0	0	0	0	0	0	0	0	1	Global
6099814	Yes	99999999999999	0	Journal of the American Veterinary Medical Association	American Journal of Veterinary Research	Theriogenology	Veterinary Clinics of North America	0	0	0	0	0	0	vet cli no am food animal	0	American Association of Swine Veterinarians	American Association of Bovine Practitioners (AABP) listserve	Not found	American Association of Small Ruminant Practitioners	Equine Clinicians Network (ECN)	0	0	0	0	0	American Association of Bovine Practitioners (AABP) listserve	0	0	0	0	0	0	0	0	0	1	Global
6099883	Yes	1	0	Canadian Veterinary Journal	Compendium: Continuing Education For Veterinarians	Veterinary Medicine	0	0	0	0	0	0	0	Compendium	0	VIN	0	0	0	0	0	0	0	0	0	VIN	1	1	0	0	1	1	0	0	0	0	Global
6099885	Yes	1	0	Journal of Feline Medicine and Surgery	Journal of the American Veterinary Medical Association	Journal of Veterinary Internal Medicine	0	0	0	0	0	0	0	Hour felin m/s	0	VIN	PubMed	0	0	0	0	0	0	0	0	PubMed	0	1	0	0	1	1	0	0	0	0	Global
6099889	Yes	1	0	Journal of the American Veterinary Medical Association	Equine Veterinary Education	Compendium: Continuing Education For Veterinarians	0	0	0	0	0	0	0	EVE	0	American Association of Equine Practitioners (AAEP) listserve	Equine Clinicians Network (ECN)	IVIS	0	0	0	0	0	0	0	IVIS	0	0	0	0	0	0	0	0	0	1	Global
6099913	Yes	1	0	Journal of the American Veterinary Medical Association	British Veterinary Journal	Equine Veterinary Education	American Journal of Veterinary Research	Equine Veterinary Journal	0	0	0	0	0	Javma	0	VIN	Equine Clinicians Network (ECN)	0	0	0	0	0	0	0	0	VIN	1	1	0	1	1	1	1	0	0	0	Global
6100045	Yes	1	0	Preventive Veterinary Medicine	Emerging Infectious Diseases	Epidemiology and Infection	Transboundary and Emerging Diseases	Veterinary Record	Australian Veterinary Journal	New Zealand Veterinary Journal	Surveillance	Vetscript	In Practice	Australian Veterinary Journal	0	sciquest.org.nz	0	0	0	0	0	0	0	0	0	sciquest.org.nz	0	0	0	0	0	0	0	0	0	0	Global
6100158	Yes	1	0	Journal of the American Veterinary Medical Association	American Journal of Veterinary Research	Equine Veterinary Education	0	0	0	0	0	0	0	Equine Veterinary Education	0	IVIS	VIN	0	0	0	0	0	0	0	0	IVIS	1	1	1	1	1	1	1	0	1	0	Global
6100167	Yes	1	0	Journal of the American Veterinary Medical Association	Equine Veterinary Journal	0	0	0	0	0	0	0	0	Javma	0	VIN	American Association of Equine Practitioners (AAEP) listserve	American Association of Small Ruminant Practitioners	0	0	0	0	0	0	0	VIN	0	0	0	0	0	0	0	0	0	1	Global
6100220	Yes	1	0	Preventive Veterinary Medicine	Canadian Veterinary Journal	BMC Veterinary Research	The Veterinary Journal	0	0	0	0	0	0	Preventive Veterinary Medicine	0	VIN	0	0	0	0	0	0	0	0	0	VIN	1	1	0	1	1	1	0	0	0	0	Global
6100244	Yes	1	0	Canadian Veterinary Journal	Journal of the American Veterinary Medical Association	Journal of Veterinary Internal Medicine	0	0	0	0	0	0	0	JAVMA	0	VIN	Not found	0	0	0	0	0	0	0	0	Altvetskeptics	1	1	0	1	1	1	0	0	0	0	Global
6100326	No	99999999999999	0	Preventive Veterinary Medicine	Veterinary Parasitology	Acta Tropica	0	Risk Analysis	Tropical Animal Health and Production	African Journal of Health and Animal Production (RASPA)	Revue Scientifique et Technique	0	0	PVM	0	International Livestock Research Institute	Pigtrop.cirad.fr	PubMed	0	0	0	0	0	0	0	0	0	0	0	0	0	0	0	0	0	0	Global
6100403	No	99999999999999	0	Journal of the South African Veterinary Association	Journal of Veterinary Laboratory Diagnostic Investigation	Preventive Veterinary Medicine	Onderstepoort Journal of Veterinary Research	Emerging Infectious Diseases	Veterinary Pathology	Journal of Wildlife Diseases	Veterinary Parasitology	Revue Scientifique at Technique	0	Journal of Veterinary Laboratory Diagnostics	0	oie	Food and Agriculture Organisation	Cornell UCVM (Consultant, Dr King's Pathology or Feline Health Centre)	PubMed	The Pig Site	The Poultry Site	USGS National Wildlife Health Centre	merck	The Fish Site	Agricultural Research Servive (USDA)	PubMed	0	0	0	0	0	0	0	0	0	0	Global
6100447	Yes	0	0	Journal of Veterinary Internal Medicine	Journal of the American Veterinary Medical Association	Veterinary Record	Journal of Small Animal Practice	Journal of Feline Medicine and Surgery	Journal of the American Animal Hospital Association	Veterinary Clinics of North America	Compendium: Continuing Education For Veterinarians	Journal of Veterinary Emergency and Critical Care	0	varies	0	vetlearn.com (Compendium CVE)	0	0	0	0	0	0	0	0	0	0	0	0	0	0	0	0	0	0	0	1	Global
6100486	Yes	99999999999999	0	Vaccine	Veterinary Record	0	0	0	0	0	0	0	0	it depends	0	The Pig Site	American Association of Swine Practitioners (AASP) listserve	ProMed	0	0	0	0	0	0	0	More than one	0	0	0	0	0	0	0	0	0	0	Global
6100534	Yes	1	0	Equine Veterinary Journal	Journal of Veterinary Internal Medicine	Equine Veterinary Education	Tijdschrift voor Diergeneeskunde	0	0	0	0	0	0	JVIM	0	IVIS	PubMed	University Websites or library	0	0	0	0	0	0	0	Equine Veterinary Journal	0	0	0	0	0	0	0	0	0	1	Global
6100542	Yes	0	0	Journal of the South African Veterinary Association	Veterinary Medicine	Not found	South African Veterinary Association newsletter	Other	0	0	0	0	0	Newsletter of SAVA	0	South African Veterinary Association (SAVA) Ruralvet Chat group	0	0	0	0	0	0	0	0	0	South African Veterinary Association (SAVA) Ruralvet Chat group	0	0	0	0	0	0	0	0	0	1	Global
6100547	Yes	0	0	Vet News	In Practice	Veterinary Focus	0	0	0	0	0	0	0	In Practice	0	IVIS	VIN	0	0	0	0	0	0	0	0	IVIS	0	0	0	0	0	0	0	0	0	1	Global
6100557	Yes	1	0	Praktische Tierarzt	Pferdeheilkunde	Pferde Spiegel	Point Veterinaire	Not found	0	0	0	0	0	Der praktische Tierarzt	0	Equine Clinicians Network (ECN)	Forum Tiermedizin	IVIS	0	0	0	0	0	0	0	Praktische Tierarzt	1	0	0	0	1	1	0	0	1	0	Global
6100575	No	99999999999999	0	Onderstepoort Journal of Veterinary Research	Veterinary Parasitology	Systematic Parasitology	Journal of Helminthology	Journal of Parasitology	Parasite	African Zoology	Other	Folia Parasitologica	Zeitschift fur Tropenmedezin und Parasitologie	Helminthological AbstractsCABI	0	CABI or CAB abstracts Vetmed Resource	merck	0	0	0	0	0	0	0	0	CABI or CAB abstracts Vetmed Resource	0	0	0	0	0	0	0	0	0	0	Global
6100582	No	99999999999999	0	not found	Norsk Veterinærtidsskrift	0	0	0	0	0	0	0	0		0	oie	Federation of Veterinarians of Europe	Danish Veterinary Association (DVA)	Food and Agriculture Organisation	Not found	European Food Safety Authority (EFSA)	0	0	0	0	0	1	0	1	1	0	0	0	0	1	0	Global
6100614	Yes	1	0	Theriogenology	Journal of the American Veterinary Medical Association	0	0	0	0	0	0	0	0	THERIOGENOLOGY	0	VIN	Equine Clinicians Network (ECN)	American Association of Bovine Practitioners (AABP) listserve	IVIS	0	0	0	0	0	0	VIN	0	0	0	0	0	0	0	0	0	1	Global
6100813	Yes	1	0	Equine Veterinary Education	Veterinary Record	Svensk Veterinärtidning	0	0	0	0	0	0	0	Equine Veterinary Education	0	The Horse	0	0	0	0	0	0	0	0	0	The Horse	0	0	0	0	0	0	0	0	0	0	Global
6100849	Yes	0	0	Journal of the South African Veterinary Association	Not found	0	0	0	0	0	0	0	0	sava	0	International Veterinary Information Service (IVIS)	0	0	0	0	0	0	0	0	0	IVIS	1	0	0	0	0	0	0	0	0	1	Global
6100913	Yes	0	0	Not found	Journal of the South African Veterinary Association	Not found	Livestoch Health and Production Review (LHPG South Africa)	Not found	0	0	0	0	0	1 Has an excellent CPD article montlhy	0	South African Veterinary Association (SAVA) Ruralvet Chat group	Not found	IVIS	0	0	0	0	0	0	0	Not found	1	0	0	0	1	1	0	0	0	1	Global
6100963	No	99999999999999	0	Preventive Veterinary Medicine	Theriogenology	Risk Analysis	0	0	0	0	0	0	0	Preventive Veterinary Medicine	0	AusVet	Google	0	0	0	0	0	0	0	0	Google	1	0	0	1	0	1	0	0	0	0	Global
6101020	No	99999999999999	0	Journal of the American Veterinary Medical Association	American Journal of Public Health	Emerging Infectious Diseases	Journal of Environmental Health	0	0	0	0	0	0	JAVMA	0	American Veterinary Medical Association	Evidence Based Veterinary Medicine Association (EBVMA)	American College of Veterinary Preventive Medicine	American Association of Public Health Veterinarians	0	0	0	0	0	0	American Veterinary Medical Association	1	1	0	0	0	0	0	0	0	1	Global
6101196	Yes	0	0	Equine Veterinary Education	Compendium: Continuing Education For Veterinarians	0	0	0	0	0	0	0	0	Eq.Vet Education	0	IVIS	Equine Clinicians Network (ECN)	Wiley online library	American Association of Equine Practitioners (AAEP) listserve	Equine Education Online	0	0	0	0	0	IVIS	0	0	0	0	0	0	0	0	0	0	Global
6101343	Yes	0	0	Equine Veterinary Journal	Equine Veterinary Education	Journal of Veterinary Internal Medicine	Veterinary Clinics of North America	Journal of the American Veterinary Medical Association	Veterinary Parasitology	The Veterinary Journal	0	0	0	Equine Veterinary Education	0	VIN	IVIS	0	0	0	0	0	0	0	0	VIN	1	0	0	0	0	0	0	0	0	1	Global
6101474	Yes	1	0	Journal of Dairy Science	Proceedings of the American Association of Bovine Practitioners	The Bovine Practitioner	Journal of Animal Science	Theriogenology	0	0	0	0	0		0	Google	Cornell UCVM (Consultant, Dr King's Pathology or Feline Health Centre)	0	0	0	0	0	0	0	0	0	0	0	0	0	0	0	0	0	0	0	Global
6101541	No	99999999999999	0	Preventive Veterinary Medicine	Transboundary and Emerging Diseases	Veterinary Record	BMC Veterinary Research	Acta Veterinaria Scandinavica	Journal of Veterinary Diagnostic Investigation	Veterinary Research	0	0	0	Prev vet med	0	ProMed	oie	ec.europa.eu/food/animal/index_en.htm	0	0	0	0	0	0	0	ProMed	1	0	1	1	1	0	0	0	0	0	Global
6101558	Yes	0	0	Journal of the South African Veterinary Association	More than one	Other	0	0	0	0	0	0	0	Pub med	0	PubMed	Vet Cancer Society website	0	0	0	0	0	0	0	0	Veterinary oncology	0	0	0	0	0	0	0	0	0	1	Global
6101560	Yes	1	0	Journal of the American Veterinary Medical Association	American Journal of Veterinary Research	Equine Veterinary Education	Equine Veterinary Journal	Andrology	Journal of the American Animal Hospital Association	0	0	0	0		0	VIN	IVIS	American Association of Equine Practitioners (AAEP) listserve	Society For Theriogeniology	0	0	0	0	0	0	IVIS	1	1	1	1	1	1	1	1	1	1	Global
6101657	Yes	1	0	Journal of the American Veterinary Medical Association	Equine Veterinary Education	0	0	0	0	0	0	0	0	EVE	0	Equine Clinicians Network (ECN)	American Association of Equine Practitioners (AAEP) listserve	Not found	University Websites or library	0	0	0	0	0	0	Equine Clinicians Network (ECN)	1	0	1	0	0	1	0	0	0	0	Global
6101807	Yes	1	0	Equine Veterinary Education	Journal of the American Veterinary Medical Association	The Horse	Other	Other	Veterinary Economics	Public Health	0	0	0	JAVMA	0	American Veterinary Medical Association	PubMed	0	0	0	0	0	0	0	0	American Veterinary Medical Association	0	0	0	0	0	0	0	0	0	1	Global
6101923	Yes	1	0	Equine Veterinary Journal	Equine Veterinary Education	Journal of the American Veterinary Medical Association	0	0	0	0	0	0	0	EVE	0	IVIS	0	0	0	0	0	0	0	0	0	IVIS	0	0	0	0	0	0	0	0	0	0	Global
6102066	Yes	1	0	Equine Veterinary Education	Journal of the American Veterinary Medical Association	DVM newsmagazine	Veterinary Practice News	0	0	0	0	0	0	Equine Veterinary Education	0	American Association of Equine Practitioners (AAEP) listserve	United States Department of Agriculture (USDA)	0	0	0	0	0	0	0	0	American Association of Equine Practitioners (AAEP) listserve	1	1	1	1	1	1	0	0	0	1	Global
6102128	Yes	1	0	Journal of the American Veterinary Medical Association	Not found	Journal of Equine Veterinary Science	0	0	0	0	0	0	0	JEVS	0	Equine Clinicians Network (ECN)	American Association of Equine Practitioners (AAEP) listserve	0	0	0	0	0	0	0	0	Equine Clinicians Network (ECN)	0	0	0	0	0	0	0	0	0	1	Global
6102274	No	99999999999999	0	Preventive Veterinary Medicine	Depends	0	0	0	0	0	0	0	0	PVM	0	oie	International Livestock Research Institute	Food and Agriculture Organisation	0	0	0	0	0	0	0	oie	1	1	0	1	1	1	0	0	0	0	Global
6102315	No	99999999999999	0	Preventive Veterinary Medicine	Journal of Dairy Science	American Journal of Epidemiology	International Journal of Epidemiology	Journal of Veterinary Medical Education	0	0	0	0	0	Preventive Veterinary Medicine	0	National Mastitis Council	Centre for Multilevel Modelling (Bristol)	0	0	0	0	0	0	0	0	National Mastitis Council	0	0	0	0	0	0	0	0	0	1	Global
6102593	Yes	1	0	Journal of the American Veterinary Medical Association	Equine Veterinary Journal	0	0	0	0	0	0	0	0	none	0	Equine Clinicians Network (ECN)	American Association of Equine Practitioners (AAEP) listserve	0	0	0	0	0	0	0	0	Equine Clinicians Network (ECN)	0	0	0	0	0	0	0	0	0	0	Global
6102946	Yes	1	0	Equine Veterinary Journal	Journal of the American Veterinary Medical Association	Compendium: Continuing Education For Veterinarians	Proceedings from American Association of Equine Practitioners	The Horse	Equus	Other	0	0	0	Equine veterinary journal	0	Equine Clinicians Network (ECN)	0	0	0	0	0	0	0	0	0	Equine Clinicians Network (ECN)	0	0	0	0	0	0	0	0	0	0	Global
6102991	Yes	1	0	Journal of the American Veterinary Medical Association	Veterinary Medicine	0	0	0	0	0	0	0	0	JAVMA	0	Evidence Based Veterinary Medicine Association (EBVMA)	skeptvet.com blog	Skeptivet	Science based medicine .org	0	0	0	0	0	0	Evidence Based Veterinary Medicine Association (EBVMA)	1	1	0	0	1	1	1	0	0	0	Global
6103238	Yes	1	0	Journal of the American Veterinary Medical Association	Equine Veterinary Education	0	0	0	0	0	0	0	0	JAVMA	0	Equine Clinicians Network (ECN)	American Association of Equine Practitioners (AAEP) listserve	0	0	0	0	0	0	0	0	0	1	1	1	1	1	1	1	1	1	1	Global
6103378	No	99999999999999	0	Revue Scientifique et Technique	Preventive Veterinary Medicine	Depends	0	0	0	0	0	0	0	no preference in particular	0	oie	Centers for Disease Control (CDC)	United States Department of Agriculture (USDA)	University Websites or library	More than one	EUR-Lex	0	0	0	0	oie	1	1	1	1	1	0	1	0	0	0	Global
6103545	Yes	1	0	Equine Veterinary Journal	Equine Veterinary Education	Journal of the American Veterinary Medical Association	American Journal of Veterinary Research	Journal of Equine Veterinary Science	Clinical Theriogenology	Veterinary Clinics of North America	0	0	0	equine veterinary education	0	Equine Clinicians Network (ECN)	American Association of Equine Practitioners (AAEP) listserve	0	0	0	0	0	0	0	0	Equine Clinicians Network (ECN)	1	1	0	1	1	1	0	0	1	0	Global
6105026	Yes	1	0	Journal of the American Veterinary Medical Association	Equine Veterinary Journal	California Veterinarian	Veterinary Economics	Veterinary Practice News	0	0	0	0	0	Equine Veterinary Journal	0	Equine Clinicians Network (ECN)	American Association of Equine Practitioners (AAEP) listserve	0	0	0	0	0	0	0	0	American Association of Equine Practitioners (AAEP) listserve	0	0	0	0	0	0	0	0	0	0	Global
6105101	Yes	1	0	Equine Veterinary Journal	American Journal of Veterinary Research	Equine Veterinary Education	American Journal of Physiology	The Veterinary Journal	Veterinary Immunology and Immunopathology	Veterinary Surgery	New England Journal of Medicine	Nature	Journal of Veterinary Internal Medicine	Equine Veterinary Journal	0	Equine Clinicians Network (ECN)	IVIS	American Association of Equine Practitioners (AAEP) listserve	0	0	0	0	0	0	0	IVIS	1	1	0	1	1	0	0	0	0	0	Global
6105194	No	99999999999999	0	Journal of Wildlife Disease	Journal of the American Veterinary Medical Association	American Journal of Veterinary Research	Journal of Wildlife Management	Biological Conservation	Emerging Infectious Diseases	Comparative Immunology, Microbiology, and Infectious Diseases	0	Epidemics	Journal of Zoo and Wildlife Medicine	Preventive Veterinary Medicine	0	VIN	EpiVet	American Veterinary Medical Association	United States Animal Health Association (USAHA)	American Veterinary Medical Association	Wildlife Disease Information Node (WDIN)	0	0	0	0	United States Animal Health Association (USAHA)	0	1	0	1	1	0	0	0	0	0	Global
6105219	Yes	1	0	Equine Veterinary Journal	Veterinary Surgery	Journal of the American Veterinary Medical Association	Equine Veterinary Education	Equus	Other	0	0	0	0	Equine Vet Jour	0	American Association of Equine Practitioners (AAEP) listserve	VIN	0	0	0	0	0	0	0	0	American Association of Equine Practitioners (AAEP) listserve	1	1	0	0	1	1	0	0	0	0	Global
6105244	Yes	1	0	Journal of Feline Medicine and Surgery	Journal of the American Veterinary Medical Association	Journal of the American Animal Hospital Association	Compendium: Continuing Education For Veterinarians	Veterinary Economics	0	0	0	0	0	Journal of Feline Medicine & Surgery	0	VIN	Google scholar	0	0	0	0	0	0	0	0	VIN	0	0	0	0	0	0	0	0	0	0	Global
6105470	Yes	1	0	Journal of the American Veterinary Medical Association	DVM newsmagazine	Veterinary Medicine	Veterinary Economics	Journal of the American Animal Hospital Association	0	0	0	0	0	AVMA Journal	0	VIN	Equine Clinicians Network (ECN)	American Association of Equine Practitioners (AAEP) listserve	Texas Veterinary Medicine Assocaition (TVMA)	Texas Equine Veterinary Association (TEVA)	Texas Animal Health Commission	0	0	0	0	VIN	1	0	1	1	1	1	1	0	1	0	Global
6105564	No	99999999999999	0	Journal of the American Veterinary Medical Association	American Journal of Veterinary Research	Journal of Veterinary Pharmacology and Therapeutics	Journal of Veterinary Medical Education	The Bovine Practitioner	Veterinary Clinics of North America	Veterinary Economics	Compendium: Continuing Education For Veterinarians	Other	0	Can't say which is most important	0	American Veterinary Medical Association	Food and Drug Administration (FDA)	Medscape	PubMed	CABI or CAB abstracts Vetmed Resource	Evidence Based Veterinary Medicine Association (EBVMA)	0	0	0	0	More than one	0	1	1	1	1	1	0	0	0	0	Global
6105626	Yes	1	0	Journal of the American Animal Hospital Association	Journal of the American Veterinary Medical Association	Veterinary Medicine	Clinician's Brief	0	0	0	0	0	0	Clinician's Brief	0	VIN	American Veterinary Medical Association	American Animal Hospital Association Website	Evidence Based Veterinary Medicine Association (EBVMA)	Science based medicine .org	Cochrane Library	PubMed	0	0	0	Science based medicine .org	1	0	0	0	1	1	0	0	0	0	Global
6106530	No	99999999999999	0	Journal of the American Veterinary Medical Association	American Journal of Veterinary Research	Journal of the International Society for Pharmacoeconomics and Outcomes Research	0	0	0	0	0	0	0	JAVMA	0	PubMed	Pfizer	OVID	0	0	0	0	0	0	0	Pfizer	1	1	0	1	1	0	0	0	0	0	Global
6106700	Yes	1	0	Journal of the American Veterinary Medical Association	Compendium: Continuing Education For Veterinarians	Clinician's Brief	Veterinary Practice News	0	0	0	0	0	0	JAVMA	0	VIN	IVIS	0	0	0	0	0	0	0	0	Journal of the American Veterinary Medical Association	1	0	0	0	1	0	0	1	0	0	Global
6106835	Yes	1	0	Journal of Veterinary Internal Medicine	Journal of the American Veterinary Medical Association	American Journal of Veterinary Research	0	0	0	0	0	0	0	JAVMA	0	VIN	PubMed	0	0	0	0	0	0	0	0	VIN	1	0	0	1	0	1	0	0	0	0	Global
6106952	Yes	1	0	Equine Veterinary Education	Theriogenology	Tijdschrift voor Diergeneeskunde	0	0	0	0	0	0	0	EVE	0	IVIS	0	0	0	0	0	0	0	0	0	IVIS	1	1	1	1	1	1	0	0	1	0	Global
6107595	Yes	1	0	Journal of the American Veterinary Medical Association	Equine Veterinary Education	Vet News	Compendium: Continuing Education For Veterinarians	Veterinary Clinics of North America	Veterinary Record	0	0	0	0	JAVMA	0	VIN	Equine Clinicians Network (ECN)	American Veterinary Medical Association	University Websites or library	American Association of Equine Practitioners (AAEP) listserve	0	0	0	0	0	VIN	0	0	0	0	0	0	0	0	0	0	Global
6109047	Yes	1	0	Journal of the American Veterinary Medical Association	0	0	0	0	0	0	0	0	0		0	VIN	Equine Clinicians Network (ECN)	0	0	0	0	0	0	0	0	VIN	1	1	1	1	1	1	1	1	0	0	Global
6109082	Yes	1	0	Equine Veterinary Education	Journal of the American Veterinary Medical Association	Other	Equus	0	0	0	0	0	0	Equine Veterinary Education	0	American Association of Equine Practitioners (AAEP) listserve	IVIS	Equine-reproduction.com	American Association of Equine Practitioners (AAEP) listserve	0	0	0	0	0	0	American Association of Equine Practitioners (AAEP) listserve	1	1	0	0	0	1	0	0	0	0	Global
6109090	Yes	1	0	Equine Veterinary Journal	Veterinary Record	Australian Veterinary Journal	0	0	0	0	0	0	0	evj	0	PubMed	Equine Clinicians Network (ECN)	Google	0	0	0	0	0	0	0	Google	1	1	0	1	0	1	0	0	0	0	Global
6109543	Yes	1	0	Journal of the American Veterinary Medical Association	American Journal of Veterinary Research	Equine Veterinary Education	Journal of Veterinary Internal Medicine	0	0	0	0	0	0	JAVMA	0	Equine Clinicians Network (ECN)	American Association of Equine Practitioners (AAEP) listserve	PubMed	0	0	0	0	0	0	0	Equine Clinicians Network (ECN)	0	0	0	0	0	0	0	0	0	0	Global
6109614	Yes	1	0	American Journal of Veterinary Research	Equine Veterinary Education	Equine Veterinary Journal	Veterinary Surgery	Journal of Veterinary Internal Medicine	Theriogenology	0	0	0	0	Equine Veterinary Journal	0	Equine Clinicians Network (ECN)	Equine-reproduction.com	Not found	American Association of Equine Practitioners (AAEP) listserve	The Horse	0	0	0	0	0	Equine Clinicians Network (ECN)	1	1	1	1	1	1	0	0	0	1	Global
6109661	Yes	1	0	Journal of the American Veterinary Medical Association	Veterinary Practice News	Journal of Veterinary Internal Medicine	DVM newsmagazine	0	0	0	0	0	0	JAVMA	0	VIN	United States Department of Agriculture (USDA)	Food and Drug Administration (FDA)	American Association of Equine Practitioners (AAEP) listserve	United States Equestrian Foundation (USEF)	0	0	0	0	0	VIN	1	0	0	0	0	1	0	0	0	0	Global
6109768	Yes	1	0	Journal of Veterinary Internal Medicine	Journal of the American Veterinary Medical Association	Veterinary Medicine	Veterinary Economics	0	0	0	0	0	0	Veterinary Medicine	0	VIN	veterinarypartner.com	Lifelearn CE online	0	0	0	0	0	0	0	VIN	0	0	0	0	0	0	0	0	0	0	Global
6109939	Yes	1	0	Journal of the American Veterinary Medical Association	Compendium: Continuing Education For Veterinarians	DVM newsmagazine	Journal of Veterinary Internal Medicine	0	0	0	0	0	0	javma	0	Equine Clinicians Network (ECN)	American Association of Small Ruminant Practitioners	VIN	PubMed	ProMed	0	0	0	0	0	More than one	1	0	0	1	1	0	0	0	0	0	Global
6110004	Yes	1	0	Journal of the American Veterinary Medical Association	Equine Veterinary Journal	0	0	0	0	0	0	0	0	EVJ	0	American Association of Equine Practitioners (AAEP) listserve	IVIS	0	0	0	0	0	0	0	0	IVIS	0	0	0	0	0	0	0	0	0	1	Global
6110093	Yes	1	0	Clinician's Brief	Veterinary Medicine	0	0	0	0	0	0	0	0	Clinician's Brief	0	VIN	American Association of Equine Practitioners (AAEP) listserve	Dvm360 (Veterinary Medicine)	0	0	0	0	0	0	0	VIN	1	0	0	0	1	1	0	0	0	0	Global
6110143	Yes	1	0	Equine Veterinary Journal	Journal of the American Veterinary Medical Association	Other	Compendium: Continuing Education For Veterinarians	0	0	0	0	0	0	EVJ	0	American Association of Equine Practitioners (AAEP) listserve	Equine Clinicians Network (ECN)	0	0	0	0	0	0	0	0	Equine Clinicians Network (ECN)	0	0	0	0	0	0	0	0	0	0	Global
6110176	Yes	0	0	Equine Veterinary Education	Equine Veterinary Journal	Not found	Other University publication	0	0	0	0	0	0	Equine Veterinary Education	0	Google scholar	0	0	0	0	0	0	0	0	0	Google scholar	1	0	0	1	1	1	0	0	0	0	Global
6110208	No	99999999999999	0	Veterinary Microbiology	Veterinary Research	Other	0	0	0	0	0	0	0	depends on subject	0	PubMed	Vetion.de	0	0	0	0	0	0	0	0	More than one	1	1	1	1	1	1	1	0	0	0	Global
6110235	Yes	0	0	Journal of the South African Veterinary Association	Not found	Other	0	0	0	0	0	0	0	Pubmed	0	NOAH	0	0	0	0	0	0	0	0	0	0	1	1	1	1	1	1	0	0	0	0	Global
6110447	Yes	0	0	Not found	South African Veterinary Association newsletter	0	0	0	0	0	0	0	0	SAVA Vet news	0	VIN	Marvistavet	0	0	0	0	0	0	0	0	VIN	1	1	1	1	1	1	0	0	0	0	Global
6110537	Yes	1	0	Veterinary Surgery	Equine Veterinary Journal	Equine Veterinary Education	Journal of the American Veterinary Medical Association	American Journal of Veterinary Research	0	0	0	0	0	depends on case cant answer this like that	0	PubMed	Google scholar	0	0	0	0	0	0	0	0	PubMed	1	1	0	1	0	0	0	0	0	0	Global
6110548	No	99999999999999	0	Preventive Veterinary Medicine	Journal of Fish Diseases	Aquaculture	Aquaculture research	Journal of Virology	Virology journal	PlOS One	Diseases of Aquatic Organisms	BMC Genomics	Acta Veterinaria Scandinavica	Preventive veterinary medicine	0	AusVet	merck	0	0	0	0	0	0	0	0	AusVet	1	1	1	1	1	1	0	0	0	0	Global
6110590	Yes	1	0	Veterinary Surgery	Journal of the American Veterinary Medical Association	Journal of the American Holistic Veterinary Association	Canadian Veterinary Journal	Other	Journal of the American Animal Hospital Association	0	0	0	0	Proceedings: AAEP	0	VIN	American Veterinary Chiropractic Association	0	0	0	0	0	0	0	0	VIN	0	0	0	0	0	0	0	0	0	1	Global
6110598	Yes	1	0	Laboratory Animals	Svensk Veterinärtidning	Scandinavian Journal of Laboratory Animal Science	Comparative Medicine	Veterinary Microbiology	American Journal of Veterinary Research	Acta Veterinaria Scandinavica	Veterinary Immunology and Immunopathology	Veterinary Research	The Veterinary Journal	Veterinary Microbiology	0	PubMed	CABI or CAB abstracts Vetmed Resource	0	0	0	0	0	0	0	0	PubMed	1	0	0	0	1	1	0	0	0	0	Global
6110642	Yes	1	0	Tierärzteblatt	Not found	Not found	Other	0	0	0	0	0	0	Tierärzteblatt	0	Vetcontact	vetline	oie	Vetion.de	0	0	0	0	0	0	vetline	0	0	0	0	0	0	0	0	0	0	Global
6110779	Yes	1	0	Veterinary Clinical Pathology	Journal of Feline Medicine and Surgery	Journal of Veterinary Internal Medicine	0	0	0	0	0	0	0	Depends on the question	0	VIN	0	0	0	0	0	0	0	0	0	VIN	1	0	0	1	1	0	0	0	0	0	Global
6110873	Yes	1	0	Veterinary Radiology and Ultrasound	Journal of Small Animal Practice	Journal of the American Veterinary Medical Association	Veterinary Record	Journal of Veterinary Internal Medicine	Veterinary Clinics of North America	Veterinary Surgery	Compendium: Continuing Education For Veterinarians	Svensk Veterinärtidning	0	Veterinary radiology and ultrasound	0	PubMed	expertconsultbook (Ettinger's Textbook of Veterinary Internal Medicine online)	British Small Animal Veterinary Association (BSAVA)	IVIS	SVF (Sveriges Veterinärförbund) Swedish Veterinary Association	VIN	European Advisory Board on Cat Diseases	International Cat Care (was FAB)	American Association of Feline Practitioners (AAFP) listserve	SVA (Swedish National Veterinary Institute OR Singapore Veterinary Association)	expertconsultbook (Ettinger's Textbook of Veterinary Internal Medicine online)	0	0	0	0	0	0	0	0	0	1	Global
6111018	Yes	1	0	Equine Veterinary Journal	American Journal of Veterinary Research	Veterinary Record	Comparative Biochemistry and Physiology	0	0	0	0	0	0	Equine Veterinary Journal	0	IVIS	0	0	0	0	0	0	0	0	0	IVIS	1	1	0	1	1	1	0	0	1	0	Global
6111028	Yes	1	0	Svensk Veterinärtidning	Veterinary Microbiology	Research in Veterinary Science	Veterinary Immunology and Immunopathology	Preventive Veterinary Medicine	Australian Veterinary Journal	Canadian Veterinary Journal	Veterinary Record	Journal of Veterinary Diagnostic Investigation	Journal of Comparative Pathology	Vet Microbiol	0	pigprogress	0	0	0	0	0	0	0	0	0	0	1	1	1	1	1	1	0	0	0	0	Global
6111169	No	99999999999999	0	Preventive Veterinary Medicine	Risk Analysis	Journal of Antimicrobial Chemotherapy	Journal of Infectious Diseases	Not found	Microbial Drug Resistance	International Journal of Food Microbiology	International Journal of Antimicrobial Agents	European Journal of Clinical Microbiology and Infectious Diseases	Applied and Environmental Microbiology	preventive veterinary epidemiology	0	PubMed	Web of Science OR Web of Knowledge	0	0	0	0	0	0	0	0	Web of Science OR Web of Knowledge	0	0	0	0	0	0	0	0	0	1	Global
6112451	Yes	1	0	Veterinary Medicine	Journal of Veterinary Cardiology	Veterinary Clinics of North America	0	0	0	0	0	0	0		0	VIN	IVIS	merck	0	0	0	0	0	0	0	VIN	1	1	1	1	1	1	0	0	1	0	Global
6113153	Yes	1	0	Journal of the American Veterinary Medical Association	Veterinary Parasitology	PLoS ONE	Applied and Environmental Microbiology	Small Ruminant Research	Journal of Food Protection	Veterinary Clinics of North America	0	0	0		0	merck	Bayer	More than one	0	0	0	0	0	0	0	More than one	1	1	1	1	1	1	0	0	0	0	Global
6113227	No	99999999999999	0	Equine Veterinary Journal	The Veterinary Journal	Veterinary Record	Bone	Preventive Veterinary Medicine	0	0	0	0	0	EVJ	0	More than one	0	0	0	0	0	0	0	0	0	Not found	0	0	0	0	0	0	0	0	0	1	Global
6113867	Yes	1	0	Journal of the American Veterinary Medical Association	Veterinary Economics	Not found	DVM newsmagazine	Bovine Veterinarian	Equine Veterinary Education	Compendium: Continuing Education For Veterinarians	Other	Veterinary Medicine	0	Veterinary Medicine	0	VIN	American Association of Bovine Practitioners (AABP) listserve	American Association of Equine Practitioners (AAEP) listserve	Veterinary Anaesthesia and Analgesis Support Group (VASG)	Pfizer	Oregon VMA	American Veterinary Medical Association	0	0	0	VIN	1	1	1	1	1	1	1	0	0	0	Global
6113977	No	99999999999999	0	Journal of Veterinary Medical Education	Medical Education	Medical Teacher	0	0	0	0	0	0	0	JVME	0	PubMed	Google scholar	More than one	Novice Project	VIN	0	0	0	0	0	PubMed	1	0	1	1	0	1	0	0	0	0	Global
6114408	Yes	1	0	The Bovine Practitioner	The Bovine Practitioner	Journal of Dairy Science	Other	0	0	0	0	0	0	Bovine Practitioner	0	American Association of Bovine Practitioners (AABP) listserve	American Association of Bovine Practitioners (AABP) listserve	American Dairy Science Association	Google scholar	PubMed	0	0	0	0	0	Google scholar	1	1	0	1	1	1	0	0	0	0	Global
6114542	Yes	1	0	Journal of the American Veterinary Medical Association	Equine Veterinary Education	Clinician's Brief	Compendium: Continuing Education For Veterinarians	0	0	0	0	0	0	Equine Compendium	0	VIN	American Association of Equine Practitioners (AAEP) listserve	IVIS	0	0	0	0	0	0	0	VIN	1	1	1	1	1	0	0	0	1	0	Global
6114629	Yes	1	0	Journal of the American Veterinary Medical Association	Equine Veterinary Education	0	0	0	0	0	0	0	0	jAVMa	0	American Association of Equine Practitioners (AAEP) listserve	American Veterinary Medical Association	0	0	0	0	0	0	0	0	American Association of Equine Practitioners (AAEP) listserve	1	1	0	0	1	1	0	0	0	0	Global
6114664	Yes	1	0	Equine Veterinary Journal	Equine Veterinary Education	In Practice	Veterinary Ireland Journal	Veterinary Nursing Journal	Journal of Veterinary Medical Education	0	0	0	0	EVJ	0	IVIS	University Websites or library	PubMed	IngentaConnect	science direct	0	0	0	0	0	University Websites or library	0	0	0	0	0	0	0	0	0	0	Global
6114683	Yes	1	0	American Journal of Traditional Chinese Veterinary Medicine	Journal of Integrative Veterinary Therapies	Not found	Journal of Veterinary Botanical Medicine	0	0	0	0	0	0		0	PA-L (Professional Acupuncture mailing List)	PA-L (Professional Acupuncture mailing List)	TCM (Traditional Chinese Medicine) Databases	Manumissio.wikispaces.com (Natural Medicine website)	TCM (Traditional Chinese Medicine) Databases	Chinese Herb Academy	Vet Ireland website	0	0	0	TCM (Traditional Chinese Medicine) Databases	0	0	0	0	0	0	0	0	0	1	Global
6114845	Yes	1	0	Journal of Dairy Science	Journal of Animal Science	Journal of the American Veterinary Medical Association	Veterinary Record	Journal of Dairy Research	0	0	0	0	0	JDR	0	American Association of Bovine Practitioners (AABP) listserve	0	0	0	0	0	0	0	0	0	American Association of Bovine Practitioners (AABP) listserve	1	1	1	1	1	1	1	0	0	0	Global
6115040	Yes	1	0	Journal of Dairy Science	Veterinary Clinics of North America	0	0	0	0	0	0	0	0		0	American Association of Bovine Practitioners (AABP) listserve	0	0	0	0	0	0	0	0	0	0	1	0	1	1	0	0	0	0	1	0	Global
6115372	No	99999999999999	0	Journal of the American Veterinary Medical Association	Journal of Veterinary Internal Medicine	DVM newsmagazine	Veterinary Practice News	Clinician's Brief	Compendium: Continuing Education For Veterinarians	0	0	0	0	JAVMA	0	VIN	PubMed	American Veterinary Medical Association	American College of Veterinary Internal Medicine (ACVIM) listserve	0	0	0	0	0	0	American Veterinary Medical Association	1	1	0	0	0	1	0	0	0	0	Global
6115424	Yes	1	0	Journal of the American Veterinary Medical Association	The Bovine Practitioner	Theriogenology	Journal of Animal Science	Biology of Reproduction	Preventive Veterinary Medicine	Domestic Animal Endocrinology	Animal Production Science	American Journal of Veterinary Research	Theriogenology	JAVMA	0	American Association of Bovine Practitioners (AABP) listserve	IVIS	0	0	0	0	0	0	0	0	IVIS	1	1	0	0	1	1	0	1	0	1	Global
6115428	Yes	1	0	Journal of the American Veterinary Medical Association	Veterinary Record	Gastroenterology	American Journal of Physiology	American Journal of Veterinary Research	Journal of Veterinary Internal Medicine	0	0	0	0	Am J Vet Res	0	PubMed	More than one	0	0	0	0	0	0	0	0	PubMed	0	0	0	0	0	0	0	0	0	1	Global
6115753	Yes	1	0	Compendium: Continuing Education For Veterinarians	Veterinary Medicine	Veterinary Focus	Clinician's Brief	Veterinary Practice News	0	0	0	0	0	Veterinary medicine	0	Equine Clinicians Network (ECN)	VIN	0	0	0	0	0	0	0	0	Equine Clinicians Network (ECN)	1	0	0	0	0	1	0	0	0	0	Global
6115798	Yes	1	0	Svensk Veterinärtidning	Veterinary Clinics of North America	Dansk Veterinærtidsskrift	0	0	0	0	0	0	0	Veterinary Clinics of North America: Small Animal Practice	0	Cornell UCVM (Consultant, Dr King's Pathology or Feline Health Centre)	0	0	0	0	0	0	0	0	0	0	1	1	0	0	0	1	0	0	0	0	Global
6116132	Yes	1	0	Journal of the American Veterinary Medical Association	Veterinary Medicine	DVM newsmagazine	Clinician's brief	0	0	0	0	0	0	NAVC magazine	0	VIN	0	0	0	0	0	0	0	0	0	VIN	1	1	1	1	1	1	1	1	1	1	Global
6116828	Yes	1	0	Journal of the American Veterinary Medical Association	Not found	Drovers	0	0	0	0	0	0	0	JAVMA	0	merck	Cornell UCVM (Consultant, Dr King's Pathology or Feline Health Centre)	University Websites or library	American Association of Bovine Practitioners (AABP) listserve	0	0	0	0	0	0	American Association of Bovine Practitioners (AABP) listserve	0	0	0	0	0	0	0	0	0	0	Global
6116834	Yes	1	0	Journal of the American Veterinary Medical Association	0	0	0	0	0	0	0	0	0	JAVMA	0	merck	VIN	0	0	0	0	0	0	0	0	VIN	1	1	1	1	1	1	0	0	0	0	Global
6116961	Yes	0	0	Veterinary Clinics of North America	South African Veterinary Association newsletter	Journal of the South African Veterinary Association	Veterinary Parasitology	In Practice	0	0	0	0	0	In practice	0	University Websites or library	0	0	0	0	0	0	0	0	0	0	0	0	0	0	0	0	0	0	0	0	Global
6117314	Yes	1	0	The Bovine Practitioner	Journal of the American Veterinary Medical Association	0	0	0	0	0	0	0	0	aabp	0	American Association of Bovine Practitioners (AABP) listserve	0	0	0	0	0	0	0	0	0	American Association of Bovine Practitioners (AABP) listserve	0	0	0	0	0	0	0	0	0	0	Global
6117315	Yes	1	0	Journal of the American Veterinary Medical Association	DVM newsmagazine	Veterinary Medicine	0	0	0	0	0	0	0	DVM	0	American Veterinary Medical Association	VIN	0	0	0	0	0	0	0	0	American Veterinary Medical Association	1	0	0	0	0	0	0	0	0	0	Global
6117359	Yes	1	0	Journal of the American Veterinary Medical Association	Veterinary Medicine	Veterinary Economics	Clinician's Brief	Journal of Veterinary Emergency and Critical Care	0	0	0	0	0	JAVMA	0	VIN	Petplace.com	American Veterinary Medical Association	Radiocat.com	0	0	0	0	0	0	VIN	1	0	0	1	0	1	0	0	0	0	Global
6117552	Yes	1	0	The Veterinary Journal	Veterinary Record	Journal of Dairy Science	Other	0	0	0	0	0	0		0	IVIS	PubMed	sciquest.org.nz	KNMvD (Royal Dutch Society for Veterinary Medicine)	More than one	0	0	0	0	0	IVIS	0	0	0	0	0	0	0	0	0	0	Global
6117734	Yes	1	0	Journal of the American Veterinary Medical Association	Equine Veterinary Journal	Equine Veterinary Education	Veterinary Economics	Compendium. Continuing Education for Veterinarians	0	0	0	0	0	EVJ	0	Equine Clinicians Network (ECN)	American Association of Equine Practitioners (AAEP) listserve	0	0	0	0	0	0	0	0	Journal of the American Veterinary Medical Association	1	0	1	0	1	1	0	0	0	0	Global
6117873	Yes	1	0	Journal of the American Veterinary Medical Association	The Bovine Practitioner	0	0	0	0	0	0	0	0	Bovine Practiciner	0	American Association of Bovine Practitioners (AABP) listserve	0	0	0	0	0	0	0	0	0	American Association of Bovine Practitioners (AABP) listserve	1	1	0	0	1	1	0	0	0	0	Global
6117927	Yes	1	0	Journal of the American Veterinary Medical Association	Equine Veterinary Education	0	0	0	0	0	0	0	0	JAVMA	0	American Association of Equine Practitioners (AAEP) listserve	Equine Clinicians Network (ECN)	VIN	University Websites or library	0	0	0	0	0	0	VIN	0	0	0	0	0	0	0	0	0	1	Global
6118067	No	99999999999999	0	Australian Veterinary Journal	Veterinary Microbiology	Journal of Applied Microbiology	Journal of Clinical Microbiology	Veterinary Research	Zoonoses and Public Health	Epidemiology and Infection	Veterinary Record	Applied and Environmental Microbiology	Veterinary Clinics of North America	Veterinary Microbiology	0	Pig Health	Australian and New Zealand College of Veterinary Scientists	Med-Vet-Net	Australian Veterinary Association	Alliance for the Prudent Use of Antibiotics	0	0	0	0	0	0	1	1	1	1	1	1	1	1	1	1	Global
6118074	Yes	1	0	Journal of the American Veterinary Medical Association	Not found	Compendium: Continuing Education For Veterinarians	Veterinary Medicine	American Journal of Veterinary Research	0	0	0	0	0	JAVMA	0	Dvm360 (Veterinary Medicine)	0	0	0	0	0	0	0	0	0	Dvm360 (Veterinary Medicine)	0	0	0	0	0	0	0	0	0	1	Global
6118257	Yes	1	0	Svensk Veterinärtidning	0	0	0	0	0	0	0	0	0	Svensk veterinärtidning	0	SVA (Swedish National Veterinary Institute OR Singapore Veterinary Association)	PubMed	0	0	0	0	0	0	0	0	SVA (Swedish National Veterinary Institute OR Singapore Veterinary Association)	0	0	0	0	0	0	0	0	0	0	Global
6118279	Yes	1	0	The Veterinary Journal	0	0	0	0	0	0	0	0	0		0	Scopus	merck	Non specific search engine	0	0	0	0	0	0	0	Scopus	0	0	0	0	0	0	0	0	0	0	Global
6118310	Yes	0	0	Other	Not found	Not found	Journal of the South African Veterinary Association	Journal of Small Animal Practice	Veterinary Medicine	In Practice	0	0	0	BSAVA Manuals	0	IVIS	Iams (Pet Nutrition)	Google	0	0	0	0	0	0	0	Google	0	0	0	1	1	1	0	0	0	0	Global
6118374	Yes	1	0	Equine Veterinary Journal	Equine Veterinary Education	Journal of the American Veterinary Medical Association	Journal of Equine Veterinary Science	0	0	0	0	0	0	Equine Veterinary Journal	0	American Association of Equine Practitioners (AAEP) listserve	Equine Clinicians Network (ECN)	0	0	0	0	0	0	0	0	American Association of Equine Practitioners (AAEP) listserve	1	1	1	1	1	1	0	0	1	0	Global
6118427	No	99999999999999	0	Veterinary Record	The Bovine Practitioner	0	0	0	0	0	0	0	0	veterinay record	0	American Association of Bovine Practitioners (AABP) listserve	University Websites or library	0	0	0	0	0	0	0	0	American Association of Bovine Practitioners (AABP) listserve	1	1	1	1	1	1	1	1	1	1	Global
6118841	Yes	0	0	Veterinary Medicine	Journal of the South African Veterinary Association	Vet News	0	0	0	0	0	0	0	VETMED	0	VIN	University Websites or library	Cornell UCVM (Consultant, Dr King's Pathology or Feline Health Centre)	0	0	0	0	0	0	0	VIN	0	0	0	0	0	0	0	0	0	1	Global
6119040	Yes	1	0	Journal of the American Veterinary Medical Association	Compendium: Continuing Education For Veterinarians	Clinician's Brief	DVM newsmagazine	Not found	Veterinary Economics	Other	Veterinary Medicine	0	0	Compendium	0	VIN	University Websites or library	Google	0	0	0	0	0	0	0	Google	1	1	0	1	1	1	0	0	0	0	Global
6119306	Yes	1	0	Pferdeheilkunde	Suomen Eläinlääkärilehti (The Finnish Veterinary Journal)	Pferde Spiegel	Veterinär Spiegel	Not found	Compendium. Continuing Education for Veterinarians	0	0	0	0	Pferdeheilkunde	0	Cornell UCVM (Consultant, Dr King's Pathology or Feline Health Centre)	PubMed	Vetidata.de	0	0	0	0	0	0	0	PubMed	0	0	0	0	0	0	0	0	0	0	Global
6119322	Yes	1	0	The Bovine Practitioner	0	0	0	0	0	0	0	0	0	aabp	0	American Association of Bovine Practitioners (AABP) listserve	0	0	0	0	0	0	0	0	0	American Association of Bovine Practitioners (AABP) listserve	1	1	0	0	1	1	1	1	1	0	Global
6119346	Yes	1	0	Veterinary Ophthalmology	Irish Veterinary Journal	European Journal of Companion Animal Practice	Veterinary Focus	0	0	0	0	0	0	Veterinary Ophthalmology	0	PubMed	University Websites or library	Not found	Vetlist (Ireland)	0	0	0	0	0	0	Veterinary Ophthalmology list serve (VOP-L)	0	0	0	0	0	0	0	0	0	0	Global
6119355	Yes	1	0	Journal of the American Veterinary Medical Association	The Bovine Practitioner	Not found	Theriogenology	Journal of Dairy Science	0	0	0	0	0	AABP	0	Dairy Science and Food Technology (dairycience.info)	American Association of Bovine Practitioners (AABP) listserve	0	0	0	0	0	0	0	0	American Association of Bovine Practitioners (AABP) listserve	1	1	0	0	1	1	0	0	0	0	Global
6119437	Yes	1	0	Journal of Dairy Science	Preventive Veterinary Medicine	Canadian Veterinary Journal	0	0	0	0	0	0	0	JDS	0	PubMed	Not found	American Association of Bovine Practitioners (AABP) listserve	0	0	0	0	0	0	0	Journal of Dairy Science	0	0	0	0	1	1	0	0	0	0	Global
6119503	Yes	1	0	Journal of Wildlife Diseases	European Journal of Wildlife Research	Ecology	Journal of Wildlife Management	Veterinary Record	Journal of the American Veterinary Medical Association	Acta Veterinaria Scandinavica	0	0	0	J wildl dis	0	merck	0	0	0	0	0	0	0	0	0	merck	0	0	0	0	0	0	0	0	0	0	Global
6119573	Yes	1	0	Equine Veterinary Journal	Equine Veterinary Education	Veterinary Clinics of North America	Veterinary Surgery	Veterinary Pathology	0	0	0	0	0	equine veterinary journal	0	Equine Clinicians Network (ECN)	IVIS	0	0	0	0	0	0	0	0	Equine Clinicians Network (ECN)	1	0	0	0	0	0	0	0	0	0	Global
6119628	Yes	1	0	The Veterinary Journal	Not found	Kleintierpraxis	0	0	0	0	0	0	0	vet impulse	0	5 minute vet consult	WikiVet	Intervet (MSD)	0	0	0	0	0	0	0	5 minute vet consult	1	1	1	1	1	1	0	0	1	0	Global
6119815	Yes	1	0	Journal of the American Veterinary Medical Association	Equine Veterinary Journal	0	0	0	0	0	0	0	0	Equine Veterinary Journal	0	Texas Veterinary Medicine Assocaition (TVMA)	American Association of Equine Practitioners (AAEP) listserve	Texas Equine Veterinary Association (TEVA)	Google	University Websites or library	0	0	0	0	0	American Association of Equine Practitioners (AAEP) listserve	1	0	0	1	1	1	0	0	0	0	Global
6119878	Yes	1	0	Australian Veterinary Journal	New Zealand Veterinary Journal	Australian Veterinary Journal	Equine Veterinary Education	0	0	0	0	0	0	equine veterinary education	0	Equine Clinicians Network (ECN)	IVIS	VIN	0	0	0	0	0	0	0	IVIS	1	1	0	1	1	1	0	0	0	0	Global
6119958	Yes	1	0	Journal of Dairy Science	Journal of Nutrition	Veterinary Research	Journal of the American Veterinary Medical Association	0	0	0	0	0	0	Journal of Dairy Science	0	American Association of Bovine Practitioners (AABP) listserve	0	0	0	0	0	0	0	0	0	American Association of Bovine Practitioners (AABP) listserve	0	0	0	0	0	0	0	0	0	1	Global
6119967	Yes	1	0	Journal of Veterinary Internal Medicine	Equine Veterinary Journal	Equine Veterinary Education	Journal Of Veterinary Anatomy	Tijdschrift voor Diergeneeskunde	0	0	0	0	0	JVIM	0	PubMed	IVIS	0	0	0	0	0	0	0	0	PubMed	1	0	0	1	0	0	0	0	0	0	Global
6119983	Yes	1	0	Journal of the American Veterinary Medical Association	Eurasian Journal of Veterinary Sciences	American Journal of Veterinary Research	0	0	0	0	0	0	0	EJVS	0	American Association of Equine Practitioners (AAEP) listserve	IVIS	PubMed	0	0	0	0	0	0	0	IVIS	1	1	1	1	1	1	0	0	0	0	Global
6120029	Yes	1	0	Equine Veterinary Journal	The Veterinary Journal	0	Journal of Equine Veterinary Science	0	0	0	0	0	0	EVS	0	The Horse	0	0	0	0	0	0	0	0	0	The Horse	1	1	1	1	1	1	1	0	1	0	Global
6120033	Yes	1	0	Journal of the American Veterinary Medical Association	DVM newsmagazine	Clinician's Brief	Veterinary Medicine	Compendium: Continuing Education For Veterinarians	0	0	0	0	0	JAVMA	0	Dvm360 (Veterinary Medicine)	Animal Health Smartbrief	Google	0	0	0	0	0	0	0	Google	1	1	1	0	0	1	0	0	1	0	Global
6120068	Yes	1	0	Veterinary Radiology and Ultrasound	Veterinary Surgery	Journal of the American Veterinary Medical Association	Veterinary Clinics of North America	Ippologia	Equine Veterinary Journal	Equine Veterinary Education	Large Animal Review	0	0	vet rad & us	0	PubMed	Biblioteca MVZ	IVIS	0	0	0	0	0	0	0	PubMed	1	1	1	1	1	1	1	0	1	0	Global
6120079	Yes	1	0	Journal of Dairy Science	Australian Veterinary Journal	Veterinary Clinics of North America	Journal of Veterinary Internal Medicine	Animal	Veterinary Microbiology	New Zealand Veterinary Journal	Veterinary Parasitology	Theriogenology	Preventive Veterinary Medicine	Journal of dairy science	0	University Websites or library	University Websites or library	Cornell UCVM (Consultant, Dr King's Pathology or Feline Health Centre)	0	0	0	0	0	0	0	Consultant Cornell UCVM	0	0	0	0	0	0	0	0	0	1	Global
6120088	Yes	0	0	Journal of the South African Veterinary Association	Vet News	Veterinary Medicine	0	0	0	0	0	0	0	vetmed	0	PubMed	CABI or CAB abstracts Vetmed Resource	0	0	0	0	0	0	0	0	PubMed	1	1	0	0	1	1	0	0	0	0	Global
6120159	Yes	1	0	Tijdschrift voor Diergeneeskunde	European Journal of Companion Animal Practice	Companion Animal	0	0	0	0	0	0	0	The european journal of companion animal practice	0	IVIS	KNMvD (Royal Dutch Society for Veterinary Medicine)	VIN	0	0	0	0	0	0	0	IVIS	1	1	0	0	1	1	1	0	0	0	Global
6120188	Yes	1	0	Equine Veterinary Journal	Equine Veterinary Education	Journal of the American Veterinary Medical Association	0	0	0	0	0	0	0	eve	0	IVIS	0	0	0	0	0	0	0	0	0	IVIS	1	1	0	1	1	1	0	0	0	0	Global
6120200	Yes	1	0	Svensk Veterinärtidning	Acta Veterinaria Scandinavica	Journal of the American Veterinary Medical Association	0	0	0	0	0	0	0	JAVMA	0	PubMed	0	0	0	0	0	0	0	0	0	PubMed	0	0	0	0	0	0	0	0	0	0	Global
6120291	Yes	1	0	Equine Veterinary Education	Equine Veterinary Journal	Veterinary Clinics of North America	0	0	0	0	0	0	0	eve	0	IVIS	Equine Clinicians Network (ECN)	0	0	0	0	0	0	0	0	IVIS	0	0	0	0	0	0	0	0	0	0	Global
6120426	Yes	1	0	Journal of the American Veterinary Medical Association	American Journal of Veterinary Research	Veterinary Anaesthesia and Analgesia	Journal of Veterinary Emergency and Critical Care	Journal of the American Animal Hospital Association	Journal of Small Animal Practice	Veterinary Record	0	0	0	N/A - all equally suspect!	0	PubMed	Google scholar	0	0	0	0	0	0	0	0	PubMed	0	0	0	0	0	0	0	0	0	0	Global
6120522	Yes	1	0	Journal of the American Veterinary Medical Association	Compendium: Continuing Education For Veterinarians	Veterinary Medicine	Clinician's Brief	0	0	0	0	0	0	JAVMA	0	American Veterinary Medical Association	Dvm360 (Veterinary Medicine)	Clinician's Brief	0	0	0	0	0	0	0	Dvm360 (Veterinary Medicine)	0	0	0	0	0	0	0	0	0	0	Global
6120720	Yes	0	0	Other	Not found	0	0	0	0	0	0	0	0	save news	0	IVIS	idexx	vetline	0	0	0	0	0	0	0	idexx	0	0	0	0	0	0	0	0	0	0	Global
6120756	Yes	1	0	Journal of the American Veterinary Medical Association	American Journal of Veterinary Research	Equine Veterinary Education	0	0	0	0	0	0	0	JAVMA	0	American Association of Equine Practitioners (AAEP) listserve	Equine Clinicians Network (ECN)	PubMed	ProMed	0	0	0	0	0	0	Equine Clinicians Network (ECN)	0	0	0	0	0	0	0	0	0	0	Global
6120907	Yes	1	0	Journal of the American Veterinary Medical Association	0	0	0	0	0	0	0	0	0	JAVMA	0	VIN	0	0	0	0	0	0	0	0	0	VIN	1	1	1	1	1	1	0	0	1	0	Global
6120917	Yes	1	0	Journal of Exotic Pet Medicine	Journal of Avian Medicine and Surgery	Journal of Herpetological Medicine and Surgery	Svensk Veterinärtidning	Tierärzteblatt	0	0	0	0	0	Journal of Exotic Pet Medicine	0	Association of Exotic Mammal Veterinarians	Association of Sugar Glider Veterinarians	0	0	0	0	0	0	0	0	0	1	1	0	1	1	1	0	0	0	0	Global
6120967	Yes	1	0	Svensk Veterinärtidning	Svensk Veterinärtidning	Not found	0	0	0	0	0	0	0	Svensk veterinärtidning	0	vetlearn.com (Compendium CVE)	0	0	0	0	0	0	0	0	0	vetlearn.com (Compendium CVE)	1	1	1	1	1	1	0	0	0	0	Global
6121367	Yes	1	0	Journal of Veterinary Internal Medicine	Journal of the American Veterinary Medical Association	Veterinary Journal	Equine Veterinary Journal	American Journal of Veterinary Research	Veterinary Record	Journal of Applied Physiology	Journal of Animal Science	Veterinary Clinics of North America	0	JVIM	0	Cornell UCVM (Consultant, Dr King's Pathology or Feline Health Centre)	VIN	FMD news	The Horse	IVIS	0	0	0	0	0	Cornell UCVM (Consultant, Dr King's Pathology or Feline Health Centre)	1	1	1	1	1	1	0	0	0	0	Global
6121374	Yes	1	0	Equine Veterinary Journal	DVM newsmagazine	Journal of the American Holistic Veterinary Association	Journal of the American Veterinary Medical Association	0	0	0	0	0	0	Journal American Holistic Veterinary Association	0	PubMed	0	0	0	0	0	0	0	0	0	PubMed	1	1	0	1	1	1	1	0	1	0	Global
6121376	Yes	1	0	Journal of the American Veterinary Medical Association	Journal of Dairy Science	Bovine Veterinarian	0	0	0	0	0	0	0	Journal of Dairy Science	0	American Association of Bovine Practitioners (AABP) listserve	National Mastitis Council	Pfizer	0	0	0	0	0	0	0	American Association of Bovine Practitioners (AABP) listserve	1	1	0	1	1	1	1	0	0	1	Global
6121953	Yes	0	0	Journal of the South African Veterinary Association	0	0	0	0	0	0	0	0	0		0	IVIS	VIN	0	0	0	0	0	0	0	0	VIN	1	1	0	0	1	1	0	0	1	0	Global
6122121	No	99999999999999	0	Journal of the American Veterinary Medical Association	Journal of Parasitology	African Journal of Veterinary Medicine	0	0	0	0	0	0	0	AJVM	0	American Veterinary Medical Association	Animal Health Smartbrief	More than one	Google	0	0	0	0	0	0	Animal Health Smartbrief	0	0	0	0	0	0	0	0	0	0	Global
6122157	No	99999999999999	0	Veterinary Microbiology	Journal of Antimicrobial Chemotherapy	Antimicrobial Agents and Chemotherapy0	Journal of Wildlife Diseases	Journal of Zoo and Wildlife Medicine	Science of the Total Environment	0	0	0	0	VetMic	0	Vetion.de	Wildlife Data Integration Network	ProMed	oie	0	0	0	0	0	0	0	0	0	0	0	0	0	0	0	0	0	Global
6122217	No	99999999999999	0	Veterinary Clinics of North America	Laboratory Animals	Toxicologic Pathology	Journal of the American Association for Laboratory Animal Science	Journal of the Institute of Laboratory Animal Research	More than one	Other	Journal of the South African Veterinary Association	More than one	0	Vet CLinics of North Amercia	0	VIN	The Mouse Genome Informatics (MGI) Database Resource	nc3rs.org.uk	Google scholar	JSTOR (Journal Storage)	National Academies Press (NAP)	CRC Press	Animal Welfare Institute (AWI)	IVIS	Animal Welfare Information Centre (AWIC, USDA)	Google scholar	1	1	1	1	1	1	0	0	1	0	Global
6122388	No	99999999999999	0	Journal of Infectious Diseases	Other	0	0	0	0	0	0	0	0	MMWR	0	ProMed	Eurosurveillance	0	0	0	0	0	0	0	0	ProMed	0	0	0	0	0	0	0	0	0	0	Global
6122413	Yes	0	0	Journal of the South African Veterinary Association	Journal of the American Veterinary Medical Association	Equine Veterinary Journal	Veterinary Record	Journal of Veterinary Research	The Veterinary Journal	0	0	0	0	AVMA	0	Vet Online	American Veterinary Medical Association	South African Veterinary Association (SAVA) Ruralvet Chat group	Google	0	0	0	0	0	0	Vet Online	1	0	1	1	1	0	0	0	0	0	Global
6122480	No	99999999999999	0	Preventive Veterinary Medicine	Veterinary Record	Epidemiology and Infection	Veterinary Research	0	0	0	0	0	0	preventive veterinary medicine	0	Competences, Echanges, Ressources, Informations en Sante Animal (CERISA)	L'Association pour l'Etude de l'Epidémiologie des Maladies Animales	VeliSA (French Veterinary Information Search Tool)	Society of Veterinary Epidemiology and Preventive Medicine (SVEPM)	0	0	0	0	0	0	VeliSA (French Veterinary Information Search Tool)	1	0	1	1	0	1	0	0	1	0	Global
6122523	No	99999999999999	0	Journal of the American Veterinary Medical Association	Avian Diseases	Preventive Veterinary Medicine	PlosOne	0	0	0	0	0	0		0	0	0	0	0	0	0	0	0	0	0	ProMed	0	0	0	0	0	0	0	0	0	1	Global
6122527	Yes	1	0	Veterinary Ireland Journal	Veterinary Record	In Practice	0	0	0	0	0	0	0	In Practice	0	International Cat Care (was FAB)	Google	0	0	0	0	0	0	0	0	Google	0	0	0	0	0	0	0	0	0	1	Global
6122623	Yes	1	0	Irish Veterinary Journal	Journal of Small Animal Practice	0	0	0	0	0	0	0	0	BSAVA	0	veterinarypartner.com	0	0	0	0	0	0	0	0	0	veterinarypartner.com	0	0	0	0	0	0	0	0	0	0	Global
6122903	No	99999999999999	0	Plos one	Emerging Infectious Diseases	OIE Scientific and Technical Review	0	0	0	0	0	0	0	OIE Scientific and Technical Review	0	ProMed	Food and Agriculture Organisation	oie	Centre for Infectious Disease Research and Policy (CIDRAP)	0	0	0	0	0	0	ProMed	0	0	0	0	0	0	0	0	0	0	Global
6123279	No	99999999999999	0	Veterinary Record	Australian Veterinary Journal	South African Journal of Veterinary Science	0	0	0	0	0	0	0	Veterinary Journal	0	Access to Global Online Research in Agriculture (AGORA-FAO)	Sabinet (South African Bibliographical Information Network)	0	0	0	0	0	0	0	0	Access to Global Online Research in Agriculture (AGORA-FAO)	1	1	1	1	1	1	0	0	0	0	Global
6123327	Yes	1	0	Equine Veterinary Journal	0	0	0	0	0	0	0	0	0	EQ VETERINARY JOURNAL	0	American Association of Equine Practitioners (AAEP) listserve	0	0	0	0	0	0	0	0	0	American Association of Equine Practitioners (AAEP) listserve	1	1	1	1	1	1	0	0	1	1	Global
6123358	No	99999999999999	0	Journal of the American Veterinary Medical Association		0	0	0	0	0	0	0	0	Journal of Emerging and Infectious Disease	0	ProMed	Georgia Veterinary Medical Association (GVMA)	United States Department of Agriculture (USDA)	merck	Iowa State Animal Disease Information	0	0	0	0	0	Iowa State Animal Disease Information	1	1	0	1	1	1	0	0	0	0	Global
6123362	Yes	1	0	Journal of the American Veterinary Medical Association	Clinician's Brief	Veterinary Medicine	0	0	0	0	0	0	0	JAVMA	0	VIN	American Veterinary Medical Association	0	0	0	0	0	0	0	0	VIN	1	0	0	1	1	1	0	0	0	0	Global
6123378	Yes	1	0	Journal of the American Veterinary Medical Association	Journal of Avian Medicine and Surgery	Journal of Veterinary Research	0	0	0	0	0	0	0	JAVMA	0	VIN	0	0	0	0	0	0	0	0	0	VIN	0	0	0	0	0	0	0	0	0	0	Global
6123584	No	99999999999999	0	Preventive Veterinary Medicine	Journal of Food Protection	More than one	0	0	0	0	0	0	0	no one journal supplies what I need	0	ProMed	0	0	0	0	0	0	0	0	0	0	0	0	0	0	0	0	0	0	0	0	Global
6123764	Yes	0	0	Veterinary Radiology and Ultrasound	Journal of Veterinary Internal Medicine	Journal of Small Animal Practice	0	0	0	0	0	0	0	Veterinary Radiology	0	PubMed	0	0	0	0	0	0	0	0	0	PubMed	0	0	0	0	0	0	0	0	0	0	Global
6124148	Yes	1	0	Journal of the American Veterinary Medical Association	Equine Veterinary Education	Equus	Other	Veterinary Economics	Proceedings from American Association of Equine Practitioners	0	0	0	0	Equine Veterinary Education	0	American Association of Equine Practitioners (AAEP) listserve	Wikipedia	0	0	0	0	0	0	0	0	American Association of Equine Practitioners (AAEP) listserve	1	1	1	1	1	1	0	0	1	0	Global
6124832	No	99999999999999	0	Theriogenology	Preventive Veterinary Medicine	Emerging Infectious Diseases	Journal of Infectious Diseases	0	0	0	0	0	0	Preventive Vet medicine	0	oie	ProMed	PubMed	IVIS	Elsevier	Vetweb	merck	0	0	0	PubMed	0	0	0	0	0	0	0	0	0	0	Global
6125983	Yes	1	0	Journal of the American Veterinary Medical Association	Journal of Veterinary Internal Medicine	Clinician's Brief	0	0	0	0	0	0	0	JAVMA	0	VIN	sheltermedicine.com	0	0	0	0	0	0	0	0	VIN	1	1	0	1	1	1	0	0	0	0	Global
6127113	Yes	1	0	Journal of the American Veterinary Medical Association	Equine Veterinary Education	DVM newsmagazine	Veterinary Economics	0	0	0	0	0	0	Equine Veterinary Education	0	IVIS	PubMed	0	0	0	0	0	0	0	0	IVIS	1	0	1	1	0	1	0	0	1	0	Global
6127531	Yes	1	0	Journal of the American Veterinary Medical Association	Veterinary Economics	Veterinary Medicine	Veterinary Practice News	0	0	0	0	0	0	veterinary medicine	0	VIN	sheltermedicine.com	0	0	0	0	0	0	0	0	VIN	1	1	1	1	1	1	1	1	1	1	Global
6127590	Yes	1	0	DVM newsmagazine	Veterinary Economics	More than one	0	0	0	0	0	0	0	none	0	VIN	American Animal Hospital Association Website	0	0	0	0	0	0	0	0	VIN	1	0	0	0	0	1	0	0	0	0	Global
6127690	Yes	1	0	Journal of the American Veterinary Medical Association	Veterinary Economics	DVM newsmagazine	Veterinary Medicine	Clinician's brief	0	0	0	0	0	Veterinary Medicine	0	Association of Shelter Veterinarians (ASV - Shelter vet.org)	0	0	0	0	0	0	0	0	0	Association of Shelter Veterinarians (ASV - Shelter vet.org)	0	0	0	0	0	0	0	0	0	0	Global
6130113	Yes	0	0	Journal of Veterinary Internal Medicine	Journal of the American Veterinary Medical Association	Journal of the American Animal Hospital Association	0	0	0	0	0	0	0	JVIM	0	Google scholar	NCBI	American College of Veterinary Internal Medicine (ACVIM)	0	0	0	0	0	0	0	NCBI	1	1	0	0	1	1	0	0	0	0	Global
6130166	Yes	1	0	Svensk Veterinärtidning	veterinärmagazinet	0	0	0	0	0	0	0	0	Svensk Veterinärtidning	0	IVIS	merck	0	0	0	0	0	0	0	0	Svensk Veterinärtidning	0	0	0	0	0	0	0	0	0	1	Global
6134978	Yes	1	0	Journal of the American Veterinary Medical Association	Illinois State Veterinary Medical Association newsletter	Illinois State Veterinary Medical Association newsletter	Compendium: Continuing Education For Veterinarians	0	0	0	0	0	0	Comp. of Cont. Ed.	0	VIN	University Websites or library	0	0	0	0	0	0	0	0	VIN	0	0	0	0	0	0	0	0	0	0	Global
6135179	Yes	1	0	Journal of the American Veterinary Medical Association	Journal of the American Animal Hospital Association	0	0	0	0	0	0	0	0	javma	0	e-vet	Association of Shelter Vets	0	0	0	0	0	0	0	0	e-vet	0	0	0	0	0	0	0	0	0	0	Global
6135321	Yes	1	0	Journal of the American Veterinary Medical Association	Animal Sheltering	NAVC Clinician's Brief	DVM newsmagazine	0	0	0	0	0	0	Clinician's Brief	0	VIN	Association of Shelter Veterinarians (ASV - Shelter vet.org)	UCD Koret Shelter Medicine Program	0	0	0	0	0	0	0	VIN	1	0	0	0	1	0	0	0	0	0	Global
6135329	Yes	1	0	Journal of the American Veterinary Medical Association	Veterinary Medicine	0	0	0	0	0	0	0	0	JAVMA	0	Association of Shelter Vets	Association of Shelter Veterinarians (ASV - Shelter vet.org)	American Society for the Prevention of Cruelty to Animals	Humane Society of the United States	0	0	0	0	0	0	Association of Shelter Vets	1	0	0	0	1	1	0	0	0	0	Global
6135807	Yes	1	0	Journal of the American Veterinary Medical Association	Journal of Feline Medicine and Surgery	0	0	0	0	0	0	0	0	JFMS	0	VIN	Association of Shelter Veterinarians (ASV - Shelter vet.org)	UCD Koret Shelter Medicine Program	American Society for the Prevention of Cruelty to Animals	PubMed	0	0	0	0	0	Google scholar	1	0	0	1	1	1	0	0	0	0	Global
6135955	Yes	1	0	Journal of the American Veterinary Medical Association	0	0	0	0	0	0	0	0	0	JAVMA	0	VIN	Veterinary Anaesthesia and Analgesis Support Group (VASG)	0	0	0	0	0	0	0	0	VIN	1	1	1	1	1	1	0	1	0	0	Global
6138034	No	99999999999999	0	Journal of Veterinary Emergency and Critical Care	Revista Cientifica de Medicina Veterinaria	0	0	0	0	0	0	0	0	MEDVEP	0	IVIS	Veterinary Emergency and Critical Care Society (VECCS)	0	0	0	0	0	0	0	0	IVIS	0	0	0	0	0	0	0	0	0	0	Global
6138440	Yes	1	0	Acta Veterinaria Scandinavica	Veterinary Record	Advances in Small Animal Medicine and Surgery	0	0	0	0	0	0	0	Acta Veterinaria Scandinavica	0	SVA (Swedish National Veterinary Institute OR Singapore Veterinary Association)	merck	0	0	0	0	0	0	0	0	SVA (Swedish National Veterinary Institute OR Singapore Veterinary Association)	0	0	0	0	0	0	0	0	0	1	Global
6139039	Yes	1	0	Journal of the American Veterinary Medical Association	0	0	0	0	0	0	0	0	0	Javma	0	VIN	0	0	0	0	0	0	0	0	0	VIN	1	1	0	0	0	1	0	0	0	0	Global
6141330	Yes	1	0	Compendium: Continuing Education For Veterinarians	Veterinary Record	0	0	0	0	0	0	0	0	Veterinary Record	0	VIN	University Websites or library	0	0	0	0	0	0	0	0	University Websites or library	0	0	0	0	0	0	0	0	0	0	Global
6144616	Yes	1	0	New Zealand Veterinary Journal	Preventive Veterinary Medicine	Australian Veterinary Journal	Journal of the American Veterinary Medical Association	Veterinary Research	0	0	0	0	0	New Zealand Veterinary Journal	0	VIN	Google	0	0	0	0	0	0	0	0	VIN	0	0	0	0	0	0	0	0	0	0	Global
6144789	Yes	0	0	Journal of the American Veterinary Medical Association	Journal of the American Animal Hospital Association	Compendium: Continuing Education For Veterinarians	Veterinary Medicine	0	0	0	0	0	0	Compendium	0	American Veterinary Medical Association	PubMed	0	0	0	0	0	0	0	0	American Veterinary Medical Association	1	1	1	1	1	0	0	0	0	0	Global
6145023	Yes	1	0	Veterinary Medicine	Journal of the American Veterinary Medical Association	Veterinary Economics	Clinician's Brief	0	0	0	0	0	0	Vet Med	0	VIN	veterinarypartner.com	American Society for the Prevention of Cruelty to Animals	Association of Shelter Veterinarians (ASV - Shelter vet.org)	0	0	0	0	0	0	VIN	0	0	0	0	0	0	0	0	0	0	Global
6146741	Yes	1	0	Journal of the American Veterinary Medical Association	Veterinary Microbiology	Emerging Infectious Diseases	Veterinary Parasitology	Journal of Dairy Science	0	0	0	0	0	JAVMA	0	California Department of Food and Agriculture (CDFA)	United States Department of Agriculture (USDA)	Warmwell.com	Backyardchickens.com	merck	0	0	0	0	0	United States Department of Agriculture (USDA)	0	0	0	0	0	0	0	0	0	0	Global
6147367	Yes	1	0	Journal of the American Veterinary Medical Association	Emerging Infectious Diseases	0	0	0	0	0	0	0	0	JAVMA	0	ProMed	Association of Shelter Vets	0	0	0	0	0	0	0	0	ProMed	1	1	0	0	0	1	0	0	0	0	Global
6147586	No	99999999999999	0	Foodborne Pathogens and Disease	Veterinary Microbiology	journal of Wildlife Diseases	0	0	0	0	0	0	0	veterinary microbiology	0	VIN	0	0	0	0	0	0	0	0	0	0	0	0	0	0	0	0	0	0	0	0	Global
6148176	Yes	1	0	Journal of the American Veterinary Medical Association	Not found	Veterinary Parasitology	Veterinary Microbiology	Veterinary Record	Zoonoses and Public Health	In Practice	0	0	0	In Practice	0	VIN	0	0	0	0	0	0	0	0	0	VIN	1	1	1	1	1	1	0	0	1	1	Global
6155894	Yes	0	0	Poultry International	Indian Journal of Veterinary Surgery	International Hatchery Practice	Feed International	Journal of Meat Science	0	0	0	0	0	POULTRY INTERNATIONAL	0	WATT Agnet	Royal College of Veterinary Surgeons (RCVS)	0	0	0	0	0	0	0	0	WATT Agnet	1	0	0	1	1	1	0	0	0	0	Global
6156061	Yes	0	0	Journal of the South African Veterinary Association	Parasitology (Cambridge)	Journal of Zoology	0	0	0	0	0	0	0	Journal of the South African Veterinary Association	0	Scopus	science direct	IVIS	0	0	0	0	0	0	0	Scopus	0	1	0	1	0	0	0	1	0	1	Global
6156630	Yes	0	0	Journal of the American Veterinary Medical Association	Tropical Animal Health and Production	Journal of Veterinary Medicine and Animal Health	Poultry Science	Other	American Journal of Veterinary Research	0	0	0	0	Journal of Vet. Medi. Assoc.	0	amazon	Pubmed	Vet CABWeb (database)	0	0	0	0	0	0	0	amazon	1	1	1	1	1	0	0	0	1	0	Global
6156767	No	99999999999999	0	Research in Veterinary Science	Journal of Veterinary Sciences	Journal of the American Veterinary Medical Association	Equine Veterinary Journal	Journal of Equine Veterinary Science	Veterinary Microbiology	Veterinary Record	0	0	0	Veterinary Microbiology	0	World Equine Veterinary Association (WEVA)	World Veterinary Association (WVA)	0	0	0	0	0	0	0	0	World Veterinary Association (WVA)	0	0	0	0	0	0	0	0	0	0	Global
6157114	No	99999999999999	0	Preventive Veterinary Medicine	The Veterinary Journal	Transboundary and Emerging Diseases	Emerging Infectious Diseases	Veterinary Microbiology	Journal of Swine Health and Production	Veterinary Parasitology	Zoonoses and Public Health	Avian Pathology	Avian Diseases	Preventive Veterinary Medicine	0	World Veterinary Association (WVA)	Not found	ProMed	South African Veterinary Association (SAVA) Ruralvet Chat group	VetScite	LinkedIn	Google	0	0	0	0	0	0	0	0	0	0	0	0	0	1	Global
6157961	Yes	0	0	Nigerian Veterinary Journal	World Poultry Science	Zootecnica International	Journal of Avian Medicine and Surgery	0	0	0	0	0	0	world's poultry science journal	0	Nigerian Veterinary Medical Association (NVMA) list	0	0	0	0	0	0	0	0	0	More than one	0	0	0	0	0	0	0	0	0	0	Global
6161459	Yes	1	0	Journal of Dairy Science	Veterinary Record	Preventive Veterinary Medicine	Veterinary Microbiology	0	0	0	0	0	0	Journal of Dairy Science	0	IVIS	GD Deventer (Dutch Animal Health service) website	PubMed	0	0	0	0	0	0	0	PubMed	0	0	0	0	0	0	0	0	0	0	Global
6168853	Yes	0	0	Veterinary Record	Journal of the South African Veterinary Association	Not found	0	0	0	0	0	0	0	J of SAVA	0	Google	0	0	0	0	0	0	0	0	0	Google	0	0	0	0	0	0	0	0	0	0	Global
6168912	Yes	1	0	Journal of the American Veterinary Medical Association	REDVET / Revista Electrónica de Veterinaria	Journal of the American Animal Hospital Association	Veterinary Record	Veterinary Focus	0	0	0	0	0	RED-VET	0	Veterinaria.org	Not found	veterinarybusinessbriefing.com	IVIS	Council of American Survey Research Organisations (CASRO)	0	0	0	0	0	veterinarybusinessbriefing.com	1	0	0	0	1	1	0	0	0	0	Global
6169050	No	99999999999999	0	Journal of Clinical Microbiology	Veterinary Research	The Veterinary Journal	Parasitology	BMC Veterinary Research	Applied Environmental Microbiology	Journal of Wildlife Diseases	0	0	0	J. Wild. Dis	0	oie	Food and Agriculture Organisation	0	0	0	0	0	0	0	0	oie	0	0	0	0	0	0	0	0	0	0	Global
6169297	Yes	0	0	Journal of the South African Veterinary Association	Theriogenology	0	0	0	0	0	0	0	0	SA Vet Journal	0	Google	0	0	0	0	0	0	0	0	0	Google	1	0	1	1	1	1	0	0	1	0	Global
6173383	Yes	0	0	Journal of the South African Veterinary Association	Not found	Not found	The Bovine Practitioner	Other	0	0	0	0	0	AABP Congress proceedings	0	American Association of Bovine Practitioners (AABP) listserve	South African Veterinary Association (SAVA) Ruralvet Chat group	0	0	0	0	0	0	0	0	South African Veterinary Association (SAVA) Ruralvet Chat group	0	0	0	0	0	0	0	0	0	0	Global
6176543	No	99999999999999	0	Pakistani Veterinary Journal	Jurnal Veterinar Malaysia	Not found	British Veterinary Journal	0	0	0	0	0	0	all	0	PubMed	Springer	Elsevier	Elsevier	0	0	0	0	0	0	Springer	0	0	0	0	0	0	0	0	0	0	Global
6177384	No	99999999999999	0	Journal of the American Veterinary Medical Association	Veterinaria México	OIE Scientific and Technical Review	0	0	0	0	0	0	0	OIE Scientific and tecnical review	0	United States Department of Agriculture (USDA)	Senasica	oie	Food and Agriculture Organisation	Canada Animal Health Coalition	United States Department of Agriculture (USDA)	0	0	0	0	oie	0	0	0	0	0	0	0	0	0	1	Global
6178719	Yes	1	0	Veterinary Radiology and Ultrasound	Journal of Feline Medicine and Surgery	Svensk Veterinärtidning	0	0	0	0	0	0	0	Veterinary Radiology and Ultrasound	0	PubMed	IVIS	0	0	0	0	0	0	0	0	Veterinary Radiology and Ultrasound	0	0	0	0	0	0	0	0	0	0	Global
6178944	No	99999999999999	0	Journal of the American Veterinary Medical Association		0	0	0	0	0	0	0	0		0	American Veterinary Medical Association	National Association of State Public Health Veterinarians (NASPHV)	American College of Veterinary Preventive Medicine	0	0	0	0	0	0	0	0	1	0	0	1	1	0	0	0	0	0	Global
6179841	Yes	1	0	Journal of the American Veterinary Medical Association	Journal of Veterinary Internal Medicine	Journal of Parenteral and Enteral Nutrition	Depends	0	0	0	0	0	0		0	VIN	Not found	0	0	0	0	0	0	0	0	0	0	0	0	0	0	0	0	0	0	1	Global
6179910	No	99999999999999	0	Indian Veterinary Journal	Indian Journal of Veterinary Research	The Journal of Bombay Veterinary College	0	0	0	0	0	0	0		0	Indian Association for the Advancement of Veterinary Research (IAAVR)	DrKrshingle.blogspot.com	oie	Association for the Prevention and Control of Rabies in India (APCRI)	0	0	0	0	0	0	0	1	1	1	1	1	1	1	0	0	0	Global
6181010	Yes	0	0	Veterinary Medicine	Veterinary Medicine	Veterinary Record	Small Ruminant Research	Tropical Animal Health and Production	Bulletin of Animal Health and Production in Africa	Sokoto Journal of Veterinary Sciences	Veterinary Bulletin	0	0	Veterinary Record	0	IVIS	HINARI (Access to Research in Health Programme)	Encyclopedie de L'Agora	0	0	0	0	0	0	0	IVIS	0	0	0	0	0	0	0	0	0	0	Global
6182892	Yes	1	0	Tijdschrift voor Diergeneeskunde	Other	0	0	0	0	0	0	0	0	TvD (Dutch magazine)	0	PubMed	0	0	0	0	0	0	0	0	0	Tijdschrift voor Diergeneeskunde	0	0	0	0	0	0	0	0	0	0	Global
6183865	Yes	1	0	Journal of the American Veterinary Medical Association	Not found	Wool and Wattles	0	0	0	0	0	0	0	Wool & Wattles	0	American Association of Small Ruminant Practitioners	Equine Clinicians Network (ECN)	American Association of Bovine Practitioners (AABP) listserve	0	0	0	0	0	0	0	American Association of Small Ruminant Practitioners	1	0	1	1	1	1	0	0	1	0	Global
6187032	Yes	1	0	American Journal of Veterinary Research	Veterinary Economics	Veterinary Medicine	0	0	0	0	0	0	0	American Journal of Veterinary Research	0	Association of Shelter Vets	VIN	0	0	0	0	0	0	0	0	0	0	0	0	0	0	0	0	0	0	0	Global
6187898	Yes	1	0	Journal of the American Veterinary Medical Association	Veterinary Record	0	0	0	0	0	0	0	0	JAVMA	0	merck	American Veterinary Medical Association	0	0	0	0	0	0	0	0	merck	1	1	0	0	1	1	0	0	0	0	Global
6194364	No	99999999999999	0	Veterinary Record	Veterinary Practitioner	Indian Veterinary Journal	Journal of Parasitology	Journal of Public Health Research	Veterinary Epidemiology	0	0	0	0	Indian Vety Journal	0	Not found	British Medical Journal	oie	World Health Organisation (WHO)	0	0	0	0	0	0	oie	1	1	1	1	1	1	0	0	0	0	Global
6194830	Yes	1	0	Compendium: Continuing Education For Veterinarians	Veterinary Record	0	0	0	0	0	0	0	0	compendium	0	VIN	0	0	0	0	0	0	0	0	0	VIN	1	0	0	0	0	0	0	0	0	0	Global
6195634	No	99999999999999	0	Veterinary Record	Australian Veterinary Journal	Preventive Veterinary Medicine	0	0	0	0	0	0	0	Veterinary Record	0	University Websites or library	0	0	0	0	0	0	0	0	0	University Websites or library	1	1	1	1	1	1	0	0	1	0	Global
6197251	No	99999999999999	0	Indian Veterinary Journal	Journal of the Indian Veterinary Association	Veterinary World	Pashudhan Veterinary Magazine	0	0	0	0	0	0	Vet World	0	World Health Organisation (WHO)	Centers for Disease Control (CDC)	IVIS	0	0	0	0	0	0	0	Centers for Disease Control (CDC)	0	0	0	0	0	0	0	0	0	0	Global
6198031	Yes	0	0	Journal of the South African Veterinary Association	0	0	0	0	0	0	0	0	0		0	PubMed	0	0	0	0	0	0	0	0	0	PubMed	0	0	0	0	0	0	0	0	0	0	Global
6198178	No	99999999999999	0	Veterinary Record		Vaccine	Research in Veterinary Science	Nature	0	0	0	0	0	Research in Veterinary Sciences	0	IVIS	Institute of Animal Health (IAH)	animalhealthaustralia.com.au/	Srishti.org	Not found	Facebook	0	0	0	0	IVIS	1	1	0	0	0	0	0	0	0	0	Global
6198208	No	99999999999999	0	Indian Dairyman		Not Found	Pashudhan Veterinary Magazine	Feed International	0	0	0	0	0	Feed mix	0	None	0	0	0	0	0	0	0	0	0	None	1	0	1	0	1	0	1	0	1	0	Global
6198369	Yes	1	0	Veterinary Clinics of North America	Veterinary Dermatology	0	0	0	0	0	0	0	0	veterinary clinics of north america	0	IVIS	Cornell UCVM (Consultant, Dr King's Pathology or Feline Health Centre)	Google	0	0	0	0	0	0	0	Google	0	0	0	0	0	0	0	0	0	0	Global
6199902	Yes	0	0	Journal of the South African Veterinary Association	0	0	0	0	0	0	0	0	0	Journal of the South African Vet Assoc	0	PubMed	0	0	0	0	0	0	0	0	0	Journal of the South African Veterinary Association	0	0	0	0	0	0	0	0	0	0	Global
6200835	No	99999999999999	0	Veterinary Microbiology	Research in Veterinary Scienece	Veterinary Record	Zoonoses and Public Health	Acta Veterinaria Hungarica	The Veterinary Journal	Australian Veterinary Journal	Journal of the American Veterinary Medical Association	Veterinary Pathology	Avian Diseases	Veterinary Microbiology	0	Novice Project	VIN	0	0	0	0	0	0	0	0	0	1	0	0	0	0	0	0	0	0	0	Global
6201403	No	99999999999999	0	Veterinary World	Veterinary Parasitology	Trends in Food Science and Technology	World Applied Sciences Journal	Journal of Animal and Veterinary Advances	Tropical Animal Health and Production	Veterinary Research	Asia Pacific Journal of Public Health	Nigerian Vet Journal	Malaysian Journal of Veterinary Research	Veterinary world	0	Google	0	0	0	0	0	0	0	0	0	0	0	0	0	0	0	0	0	0	0	0	Global
6201507	No	99999999999999	0	not found		0	0	0	0	0	0	0	0	world veterinary association updates	0	British Veterinary Assocation	0	0	0	0	0	0	0	0	0	British Veterinary Assocation	1	1	1	1	1	1	0	0	1	0	Global
6202752	No	99999999999999	0	Food Control	Food Microbiology	Global Veterinaria	0	0	0	0	0	0	0	Global Veterinaria	0	Gigapedia (extinct website)	0	0	0	0	0	0	0	0	0	Gigapedia (extinct website)	0	0	0	0	0	0	0	0	0	0	Global
6206071	Yes	1	0	Canadian Veterinary Journal	Compendium: Continuing Education For Veterinarians	Not found	0	0	0	0	0	0	0	The Compendium on Veterinary Medicine	0	Canadian Veterinary Medical Association (CVMA)	American Veterinary Medical Association	Veterinary Economics	0	0	0	0	0	0	0	Canadian Veterinary Medical Association (CVMA)	0	0	0	0	0	0	0	0	0	0	Global
6206531	Yes	1	0	Journal of the American Veterinary Medical Association	Clinician's Brief	0	0	0	0	0	0	0	0	Clinician's Brief	0	Association of Shelter Veterinarians (ASV - Shelter vet.org)	0	0	0	0	0	0	0	0	0	Association of Shelter Veterinarians (ASV - Shelter vet.org)	0	0	0	0	0	0	0	0	0	0	Global
6207436	Yes	0	0	Other	Nigerian Veterinary Journal	Journal of the American Veterinary Medical Association	Emerging Infectious Diseases	0	0	0	0	0	0		0	oie	Australian Veterinary Association	Nigerian Veterinary Medical Association (NVMA)	0	0	0	0	0	0	0	0	1	0	0	1	1	1	0	0	0	0	Global
6207764	Yes	1	0	Journal of the American Veterinary Medical Association	0	0	0	0	0	0	0	0	0	JAVMA	0	VIN	0	0	0	0	0	0	0	0	0	VIN	0	0	0	0	0	0	0	0	0	1	Global
6208261	Yes	1	0	Equine Veterinary Education	Journal of the American Veterinary Medical Association	0	0	0	0	0	0	0	0	EVE	0	American Association of Equine Practitioners (AAEP) listserve	0	0	0	0	0	0	0	0	0	American Association of Equine Practitioners (AAEP) listserve	1	0	0	1	0	1	0	0	0	0	Global
6208794	Yes	1	0	Svensk Veterinärtidning	In Practice	0	0	0	0	0	0	0	0	Svensk Veterinärtidning	0	SLU Sweden (Sveriges Landbruksuniversitet) library or website	University Websites or library	Cornell UCVM (Consultant, Dr King's Pathology or Feline Health Centre)	Agria	0	0	0	0	0	0	Svensk Veterinärtidning	1	1	1	1	1	1	0	0	0	0	Global
6209341	No	99999999999999	0	Preventive Veterinary Medicine	Journal of the American Veterinary Medical Association	Transboundary and Emerging Diseases	0	0	0	0	0	0	0	Transboundary and Emerging Diseases	0	More than one	University Websites or library	oie	0	0	0	0	0	0	0	More than one	0	0	0	0	0	0	0	0	0	0	Global
6209715	Yes	0	0	Nigerian Veterinary Journal	Not found	0	0	0	0	0	0	0	0	CVM	0	Nigerian Veterinary Medical Association (NVMA)	0	0	0	0	0	0	0	0	0	Nigerian Veterinary Medical Association (NVMA)	1	0	0	0	1	1	0	0	0	0	Global
6211812	Yes	1	0	New Zealand Veterinary Journal	Dier en Arts	Journal of Dairy Science	0	0	0	0	0	0	0	The New Zealand Veterinary Journal	0	sciquest.org.nz	University Websites or library	Vetscholar.org.nz (NZVA)	0	0	0	0	0	0	0	University Websites or library	0	0	0	0	0	0	0	0	0	0	Global
6213156	Yes	1	0	Tierarztliche Praxis	Compendium: Continuing Education For Veterinarians	Not found	Schweizer Archiv fur Tierheilkunde	0	0	0	0	0	0	Tierärztliche Praxis	0	Institute of Pharmacology and Toxicology (Zurich)	Swiss Agency for Therapeutic Products (Swissmedic.ch)	Swiss Federal Office for Food Safety and Veterinary (Blv.admin.ch)	0	0	0	0	0	0	0	Institute of Pharmacology and Toxicology (Zurich)	0	0	0	0	0	0	0	0	0	0	Global
6214591	Yes	1	0	Tijdschrift voor Diergeneeskunde	Journal of Dairy Science	0	0	0	0	0	0	0	0	Tijdschrift voor Diergeneeskunde	0	IVIS	PubMed	KNMvD (Royal Dutch Society for Veterinary Medicine)	0	0	0	0	0	0	0	IVIS	1	0	0	0	1	1	0	0	1	0	Global
6214685	Yes	1	0	New Zealand Veterinary Journal	Australian Veterinary Journal	Equine Veterinary Journal	In Practice	0	0	0	0	0	0	In Practice	0	IVIS	Equine Clinicians Network (ECN)	Wikivet	Web of Science OR Web of Knowledge	JSTOR (Journal Storage)	0	0	0	0	0	JSTOR (Journal Storage)	1	1	0	0	1	1	0	0	0	0	Global
6214807	Yes	0	0	Vet News	More than one	Veterinary Medicine	0	0	0	0	0	0	0	clinical reprts from companies	0	VIN	0	0	0	0	0	0	0	0	0	VIN	1	1	1	1	1	1	1	0	1	0	Global
6214854	Yes	1	0	Svensk Veterinärtidning	Journal of Small Animal Practice	Companion Animal	Veterinary Ophthalmology	0	0	0	0	0	0	BSAVA	0	VIN	0	0	0	0	0	0	0	0	0	VIN	0	0	0	0	0	1	0	0	0	0	Global
6214891	Yes	1	0	Tijdschrift voor Diergeneeskunde	Veterinary Quarterly	Dier en Arts	Journal of the American Veterinary Medical Association	0	0	0	0	0	0	non, I allways look at internet	0	PubMed	0	0	0	0	0	0	0	0	0	PubMed	1	0	0	0	1	1	0	0	0	0	Global
6215617	No	99999999999999	0	Norsk veterinaertidsskrift	Other	0	0	0	0	0	0	0	0	Nor.vet tisskr.	0	National Mastitis Council	0	0	0	0	0	0	0	0	0	National Mastitis Council	0	0	0	0	0	0	0	0	0	1	Global
6215679	Yes	0	0	Journal of Virology	Veterinary Microbiology	Vaccine	Veterinary Research	Avian Diseases	Avian Pathology	Veterinary Medicine	0	0	0	avian diseases	0	science direct	medline	0	0	0	0	0	0	0	0	Journal of Virology	1	1	0	1	1	1	0	0	0	0	Global
6216046	Yes	1	0	Journal of the American Veterinary Medical Association	Journal of Feline Medicine and Surgery	Veterinary Medicine	Compendium: Continuing Education For Veterinarians	Journal of the American Animal Hospital Association	DVM newsmagazine	0	0	0	0	Veterinary Medicine or Compendium	0	VIN	0	0	0	0	0	0	0	0	0	VIN	0	0	0	0	0	0	0	0	0	0	Global
6216253	No	99999999999999	0	not found	Not found	El Cronista Veterinario	0	0	0	0	0	0	0	IVE	0	Not found	Not found	IVIS	veterinarios en web	0	0	0	0	0	0	Not found	1	0	0	0	1	1	0	0	0	0	Global
6216572	Yes	0	0	Point Veterinaire	Journal of the American Veterinary Medical Association	Australian Veterinary Journal	Veterinary Clinics of North America	Revue d'Élevage et de Médecine Vétérinaire des Pays Tropicaux	0	0	0	0	0		0	medline	ProMed	IVIS	0	0	0	0	0	0	0	IVIS	0	0	0	0	0	0	0	0	0	0	Global
6217296	No	99999999999999	0	Veterinary Pathology	Journal Comparative Pathology	Journal Veterinary Diagnostic Investigation	Veterinary Record	0	0	0	0	0	0	Veterinary Pathology	0	Veterinary Systematic Pathology Online (VSPO)	Cornell UCVM (Consultant, Dr King's Pathology or Feline Health Centre)	University Websites or library	0	0	0	0	0	0	0	Cornell UCVM (Consultant, Dr King's Pathology or Feline Health Centre)	0	0	0	0	0	0	0	0	0	1	Global
6217344	No	99999999999999	0	Veterinary Pathology	Journal of Comparative Pathology	Toxicologic Pathology	Journal of Veterinary Diagnostic Investigation	0	0	0	0	0	0	Veterinary pathology	0	Cornell UCVM (Consultant, Dr King's Pathology or Feline Health Centre)	European College of Veterinary Pathologists	0	0	0	0	0	0	0	0	Cornell UCVM (Consultant, Dr King's Pathology or Feline Health Centre)	1	1	0	1	0	1	0	0	0	0	Global
6217370	No	99999999999999	0	Veterinary Pathology	Toxicologic Pathology	Experimental and Toxicologic Pathology	0	0	0	0	0	0	0	Toxicologic pathology	0	PubMed	0	0	0	0	0	0	0	0	0	0	1	1	1	1	1	1	0	0	1	0	Global
6217392	No	99999999999999	0	Veterinary Pathology	Journal of Comparative Pathology	Journal of Fish Diseases	Nature	Science	Circulation	Veterinary Record	0	0	0	Vet Path	0	Not found	0	0	0	0	0	0	0	0	0	Vet Path	1	0	0	1	1	0	0	0	1	0	Global
6217707	No	99999999999999	0	New England Journal of Medicine	Journal of the American Veterinary Medical Association	Emerging Infectious Diseases	Journal of Veterinary Internal Medicine	Veterinary Pathology	Journal of Veterinary Diagnostic Investigation	0	0	0	0	Vet Pathol	0	United States Animal Health Association (USAHA)	American Veterinary Medical Association	More than one	0	0	0	0	0	0	0	United States Animal Health Association (USAHA)	0	0	0	0	0	0	0	0	0	0	Global
6217711	No	99999999999999	0	Veterinary Journal	Veterinary Pathology	Journal of Comparative Pathology	0	0	0	0	0	0	0	Elsevier	0	PubMed	0	0	0	0	0	0	0	0	0	PubMed	0	0	0	0	0	0	0	0	0	1	Global
6217833	Yes	1	0	Veterinary Pathology	Journal of Comparative Pathology	Journal of Veterinary Diagnostic Investigation	Veterinary Research	0	0	0	0	0	0	Veterinary pathology	0	The Zebrafish Information Network (ZFIN)	Armed Forces Institute of Pathology (AFIP)	Cornell UCVM (Consultant, Dr King's Pathology or Feline Health Centre)	0	0	0	0	0	0	0	Armed Forces Institute of Pathology (AFIP)	1	1	1	1	1	0	0	0	0	0	Global
6218381	No	99999999999999	0	Veterinary Pathology	Toxicologic Pathology	Experimental and Toxicologic Pathology	Toxicological Sciences	Methods in Molecular Biology	American Journal of Pathology	0	0	0	0	Tox Pathology	0	PubMed	Google scholar	0	0	0	0	0	0	0	0	0	1	1	0	1	1	0	0	0	1	0	Global
6218417	Yes	1	0	Journal of the American Veterinary Medical Association	The Bovine Practitioner	Not found	Journal of Dairy Science	0	0	0	0	0	0	AABP proceedings	0	University Websites or library	American Association of Bovine Practitioners (AABP) listserve	CalfNotes.com	0	0	0	0	0	0	0	American Association of Bovine Practitioners (AABP) listserve	1	1	1	1	1	1	0	0	0	1	Global
6220721	No	99999999999999	0	Veterinary Ireland Journal	Veterinary Pathology	Veterinary Record	Veterinary Microbiology	0	0	0	0	0	0	mixed - browse above + others online, preretirement work access	0	0	0	0	0	0	0	0	0	0	0	Department of agriculture (non specific)	0	0	0	0	0	0	0	0	0	0	Global
6220888	No	99999999999999	0	Journal of the American Veterinary Medical Association		0	0	0	0	0	0	0	0	JAVMA	0	Animal and Plant Health Inspection Service (USDA)	0	0	0	0	0	0	0	0	0	Animal and Plant Health Inspection Service (USDA)	1	1	1	1	1	1	1	1	1	1	Global
6220915	Yes	1	0	Veterinary Pathology	Journal of Comparative Pathology	Toxicologic Pathology	Journal of Veterinary Diagnostic Investigation	0	0	0	0	0	0	veterinary pathology	0	Veterinary Systematic Pathology Online (VSPO)	Armed Forces Institute of Pathology (AFIP)	0	0	0	0	0	0	0	0	Veterinary Systematic Pathology Online (VSPO)	1	1	0	0	1	1	0	0	0	0	Global
6221320	Yes	1	0	Canadian Veterinary Journal	0	0	0	0	0	0	0	0	0	canadian journal of vet research	0	VIN	0	0	0	0	0	0	0	0	0	VIN	0	0	0	0	0	0	0	0	0	0	Global
6221893	Yes	1	0	Journal of the American Veterinary Medical Association	Veterinary Focus	Compendium: Continuing Education For Veterinarians	0	0	0	0	0	0	0	Compendium	0	VIN	0	0	0	0	0	0	0	0	0	VIN	0	0	0	0	0	0	0	0	0	0	Global
6222183	Yes	1	0	Journal of the American Veterinary Medical Association	0	0	0	0	0	0	0	0	0	JAVMA	0	VIN	0	0	0	0	0	0	0	0	0	VIN	1	0	0	1	1	1	0	0	0	0	Global
6222565	Yes	1	0	Clinician's Brief	Journal of the American Veterinary Medical Association	DVM newsmagazine	Veterinary Practice News	Veterinary Economics	Veterinary Medicine	0	0	0	0	Clinician's Brief	0	VIN	Dvm360 (Veterinary Medicine)	0	0	0	0	0	0	0	0	Clinician's Brief	0	0	0	0	0	0	0	0	0	0	Global
6222614	No	99999999999999	0	Preventive Veterinary Medicine	Zoonoses and public health	Vector Borne and Zoonotic Diseases	Emerging Infectious Diseases	Revue Scientifique et Technique	Journal of Dairy Research	Journal of Dairy Science	0	Pan American Journal of Public Health	Journal of Veterinary Medical Education	Zoonoses and public health	0	oie	Centers for Disease Control (CDC)	World Health Organisation (WHO)	Pan American Health Organisation (PAHO)	American Veterinary Medical Association	0	0	0	0	0	oie	0	0	0	0	0	0	0	0	0	1	Global
6223832	Yes	1	0	Journal of Swine Health and Production	Journal of the American Veterinary Medical Association	0	0	0	0	0	0	0	0	JSHAP	0	The Pig Site	0	0	0	0	0	0	0	0	0	The Pig Site	0	0	0	0	0	0	0	0	0	0	Global
6223902	Yes	1	0	Equine Veterinary Journal	Proceedings from American Association of Equine Practitioners	Other	0	0	0	0	0	0	0	EVJ CE	0	IVIS	0	0	0	0	0	0	0	0	0	IVIS	1	1	0	1	1	1	0	1	1	0	Global
6224501	Yes	1	0	Journal of the American Veterinary Medical Association	Clinician's Brief	Veterinary Medicine	0	0	0	0	0	0	0	Clinical Briefs	0	VIN	0	0	0	0	0	0	0	0	0	VIN	1	0	0	1	0	1	0	0	0	0	Global
6224880	Yes	1	0	Journal of the American Veterinary Medical Association	Journal of the American Animal Hospital Association	Veterinary Medicine	Compendium: Continuing Education For Veterinarians	Clinician's Brief	0	0	0	0	0	Compendium	0	VIN	Google	IVIS	0	0	0	0	0	0	0	VIN	0	0	0	0	0	0	0	0	0	0	Global
6224939	Yes	0	0	World Poultry Science	Other	Not found	Not found	0	0	0	0	0	0	Print Method through mail	0	World Veterinary Association (WVA)	WATT Agnet	Not found	Atlas of Avian Diseases (Cornell)	0	0	0	0	0	0	World Veterinary Association (WVA)	1	1	0	1	1	1	0	0	0	0	Global
6226581	Yes	0	0	Veterinary Immunology and Immunopathology	Not found	Other	0	0	0	0	0	0	0	Generalof Laboratry animals	0	World Veterinary Association (WVA)	British Veterinary Assocation	0	0	0	0	0	0	0	0	More than one	0	0	0	0	0	0	0	0	0	0	Global
6227249	Yes	1	0	Clinician's Brief	Compendium: Continuing Education For Veterinarians	0	0	0	0	0	0	0	0	Clinician's Brief	0	VIN	Wormsandgermsblog.com	0	0	0	0	0	0	0	0	VIN	0	0	0	0	0	0	0	0	0	0	Global
6227502	Yes	1	0	Journal of the American Veterinary Medical Association	Clinician's Brief	Journal of the American Animal Hospital Association	0	0	0	0	0	0	0	Clinicians Brief	0	VIN	More than one	0	0	0	0	0	0	0	0	VIN	1	1	0	0	1	1	1	0	0	0	Global
6228221	Yes	1	0	Journal of Veterinary Behavior: Clinical Applications And Research	Applied Animal Behaviour Science	Animal Behaviour	Anthrozöos	0	0	0	0	0	0	Journal of veterinary Behavior	0	NCBI	University Websites or library	Google scholar	Wikipedia	0	0	0	0	0	0	NCBI	1	1	0	0	1	1	0	0	0	0	Global
6228303	Yes	0	0	Ecohealth	Veterinary Microbiology	More than one	Preventive Veterinary Medicine	Acta Tropica	0	0	0	0	0	preventative veterinary medicine	0	PubMed	medline	Elsevier	0	0	0	0	0	0	0	Ecohealth	0	0	0	0	0	0	0	0	0	0	Global
6228316	Yes	0	0	Bangladesh Veterinary Journal	Indian Veterinary Journal	American Journal of Veterinary Research	Canadian Veterinary Journal	0	0	0	0	0	0	Bangladesh veterinary journal	0	World Veterinary Association (WVA)	PubMed	Google	0	0	0	0	0	0	0	Google	1	0	0	0	0	1	0	0	0	0	Global
6228596	Yes	1	0	Journal of the American Veterinary Medical Association	0	0	0	0	0	0	0	0	0		0	Dvm360 (Veterinary Medicine)	Equine Clinicians Network (ECN)	American Association of Equine Practitioners (AAEP) listserve	0	0	0	0	0	0	0	Equine Clinicians Network (ECN)	0	0	0	0	0	0	0	0	0	0	Global
6229048	Yes	1	0	Equine Veterinary Journal	Equine Veterinary Education	Pferdeheilkunde	Svensk Veterinärtidning	Dansk Veterinærtidsskrift	Acta Veterinaria Scandinavica	0	0	0	0	Equine Veterinary Journal	0	IVIS	0	0	0	0	0	0	0	0	0	IVIS	1	1	0	0	1	1	0	0	0	0	Global
6229354	Yes	1	0	Journal of the American Veterinary Medical Association	Journal of Feline Medicine and Surgery	Clinician's Brief	Journal of Veterinary Dentistry	0	0	0	0	0	0	Clinician's Brief	0	VIN	veterinarypartner.com	Petplace.com	0	0	0	0	0	0	0	Journal of the American Veterinary Medical Association	1	1	0	0	1	1	1	0	1	0	Global
6230116	Yes	0	0	Journal of the American Animal Hospital Association	Not found	Veterinary Quarterly	Veterinary Medicine and Small Animal Clinician	Compendium: Continuing Education For Veterinarians	Veterinary Surgery	Veterinary Clinics of North America	Nigerian Veterinary Journal	Australian Veterinary Journal	0	Compendium of Cont. Education.	0	IVIS	0	0	0	0	0	0	0	0	0	Journal of the American Animal Hospital Association	1	0	0	1	0	1	0	0	0	0	Global
6231977	No	99999999999999	0	Veterinary Pathology	Emerging Infectious Diseases	Journal of Veterinary Diagnostic Investigation	0	0	0	0	0	0	0	Veterinary Pathology	0	PubMed	Not found	Office Vétérinaire Fédéral (Suisse) (OSAV)	0	0	0	0	0	0	0	PubMed	1	0	1	1	0	1	0	0	0	0	Global
6232226	Yes	1	0	Equine Veterinary Journal	Equine Veterinary Education	Australian Veterinary Journal	Journal of Equine Veterinarians Australia	0	0	0	0	0	0	EVE	0	Equine Clinicians Network (ECN)	VIN	WikiVet	American Association of Equine Practitioners (AAEP) listserve	sciquest.org.nz	0	0	0	0	0	VIN	1	1	0	0	1	1	0	0	0	0	Global
6232248	No	99999999999999	0	Veterinary Pathology	Veterinary Record	Journal of Virology	Neuropath and Applied Neurobiology	Brain	Veterinary Immunology and Immunopathology	The Veterinary Journal	0	0	0	no specific one	0	0	0	0	0	0	0	0	0	0	0	More than one	0	1	0	1	0	0	0	0	0	0	Global
6232308	Yes	1	0	Australian Veterinary Journal	The Veterinarian	Australian Cattle Veterinarian	0	0	0	0	0	0	0	Australian Veterinary Journal	0	Australian Veterinary Association	IVIS	WikiVet	0	0	0	0	0	0	0	IVIS	1	1	0	1	1	1	0	0	0	0	Global
6232314	No	99999999999999	0	Veterinary Microbiology	Preventive Veterinary Medicine	Journal Veterinary Diagnostic Investigation	0	0	0	0	0	0	0	Veterinary Microbiology	0	The Pig Site	pigprogress	Videncentre for Svineproduktion	Danish Veterinary Association (DVA)	Web of Science OR Web of Knowledge	PubMed	Google	CABI or CAB abstracts Vetmed Resource	0	0	CABI or CAB abstracts Vetmed Resource	1	0	1	1	0	1	0	0	0	0	Global
6232346	No	99999999999999	0	Veterinary Pathology		Veterinary Immunology and Immunopathology	Journal of Veterinary Internal Medicine	0	0	0	0	0	0	Journal of Veterinary Internal Medicine	0	PubMed	Google	Not found	Google scholar	0	0	0	0	0	0	Google	0	0	0	0	0	0	0	0	0	1	Global
6232375	No	99999999999999	0	Veterinary Pathology		Journal of Comparative Pathology	Veterinary Immunology and Immunopathology	Journal of the American Animal Hospital Association	Canadian Veterinary Journal	Journal of Veterinary Diagnostic investigation	Veterinary Record	Emerging Infectious Diseases	Journal of Veterinary Internal Medicine	Veterinary pathology	0	Armed Forces Institute of Pathology (AFIP)	European College of Veterinary Pathologists (ECVP)	European College of Veterinary Dermatology (ECVD)	European Board of Veterinary Specialisation	International Society of Veterinary Dermatology (ISVD)	Cornell UCVM (Consultant, Dr King's Pathology or Feline Health Centre)	PubMed	AIPvet	0	0	Armed Forces Institute of Pathology (AFIP)	0	0	0	0	0	0	0	0	0	1	Global
6232477	Yes	1	0	Journal of Dairy Science	Preventive Veterinary Medicine	Dansk Veterinærtidsskrift	Animal	0	0	0	0	0	0	Prev. Vet. Med	0	Landbrugsinfo.dk	PubMed	0	0	0	0	0	0	0	0	PubMed	1	1	1	1	1	0	0	0	0	0	Global
6232625	No	99999999999999	0	Preventive Veterinary Medicine	Emerging Infectious Diseases	Epidemiology and Infection	The Veterinary Journal	Acta Tropica	Vet Research	BMC Veterinary Research	Trounsboundary and Emerging Diseases	Vector Borne and Zoonotic Disease	0	PVM	0	PubMed	ProMed	oie	Food and Agriculture Organisation	0	0	0	0	0	0	PubMed	0	0	0	0	0	0	0	0	0	1	Global
6234008	No	99999999999999	0	Veterinary Pathology	Journal of Comparative Pathology	Toxicologic Pathology	0	0	0	0	0	0	0	Vet Path	0	Veterinary Systematic Pathology Online (VSPO)	Armed Forces Institute of Pathology (AFIP)	0	0	0	0	0	0	0	0	Veterinary Systematic Pathology Online (VSPO)	0	0	0	0	0	0	0	0	0	0	Global
6235134	Yes	0	0	Journal of the South African Veterinary Association	Veterinary Medicine	Vet News	Compendium: Continuing Education For Veterinarians	0	0	0	0	0	0	Compendium	0	IVIS	University Websites or library	0	0	0	0	0	0	0	0	IVIS	0	0	0	0	0	0	0	0	0	0	Global
6236065	No	99999999999999	0	Veterinary Pathology	Toxicologic Pathology	Journal of Veterinary Diagnostic Investigation	0	0	0	0	0	0	0	Veterinary pathology	0	Cornell UCVM (Consultant, Dr King's Pathology or Feline Health Centre)	Cornell UCVM (Consultant, Dr King's Pathology or Feline Health Centre)	0	0	0	0	0	0	0	0	Cornell UCVM (Consultant, Dr King's Pathology or Feline Health Centre)	0	0	0	0	0	0	0	0	0	0	Global
6236667	Yes	1	0	Journal of the American Veterinary Medical Association	Veterinary Medicine	Compendium: Continuing Education For Veterinarians	0	0	0	0	0	0	0	Compendium	0	VIN	0	0	0	0	0	0	0	0	0	VIN	1	0	0	0	0	1	0	0	0	0	Global
6241548	No	99999999999999	0	Veterinary Pathology	Journal of Comparative Pathology	Journal of Veterinary Diagnostic Investigation	Journal of Wildlife Diseases	Journal of Zoo and Wildlife Medicine	0	0	0	0	0	Journal of veterinary pathology	0	Armed Forces Institute of Pathology (AFIP)	WildPro electronic encyclopedia	NCBI	0	0	0	0	0	0	0	NCBI	1	1	1	1	1	1	1	1	1	1	Global
6243859	Yes	1	0	Journal of the American Veterinary Medical Association	Journal of Dairy Science	Foodborne Pathogens and Disease	Preventive Veterinary Medicine	0	0	0	0	0	0	JDS	0	Cornell UCVM (Consultant, Dr King's Pathology or Feline Health Centre)	United States Department of Agriculture (USDA)	0	0	0	0	0	0	0	0	Journal of the American Veterinary Medical Association	1	1	0	1	1	1	0	0	0	0	Global
6245345	Yes	1	0	European Journal of Companion Animal Practice	Journal of Small Animal Practice	0	0	0	0	0	0	0	0	JSAP	0	IVIS	0	0	0	0	0	0	0	0	0	IVIS	0	0	0	0	0	0	0	0	0	0	Global
6245562	Yes	1	0	Veterinary Dermatology	Journal of Veterinary Internal Medicine	Journal of Small Animal Practice	Journal of the American Veterinary Medical Association	Journal of the American Animal Hospital Association	Veterinary Pathology	British Journal of Dermatology	Journal of Investigative Dermatology	0	0	Vet Derm	0	VIN	amedeo.com	Google scholar	Not found	0	0	0	0	0	0	VIN	0	0	0	0	0	0	0	0	0	0	Global
6245791	Yes	1	0	Journal of Feline Medicine and Surgery	Compendium: Continuing Education For Veterinarians	Journal of the American Veterinary Medical Association	DVM newsmagazine	Clinician's Brief	Veterinary Medicine	Veterinary Economics	0	0	0	JFMS	0	Dvm360 (Veterinary Medicine)	Vetforum (swedish mailgroup)	VIN	VIN	Clinician's Brief	PubMed	Google scholar	0	0	0	VIN	1	1	1	1	1	1	1	1	1	1	Global
6245793	Yes	1	0	Journal of the American Veterinary Medical Association	Journal of Veterinary Internal Medicine	0	0	0	0	0	0	0	0		0	Dvm360 (Veterinary Medicine)	Non specific forum	Clinician's Brief	0	0	0	0	0	0	0	Dvm360 (Veterinary Medicine)	0	0	0	0	0	0	0	0	0	1	Global
6249520	No	99999999999999	0	not found	Toxicologic Pathology	Journal of Toxicologic Pathology	0	0	0	0	0	0	0	TP	0	European Society of Toxicologic Pathology	Society of Toxicologic Pathology	British Society of Toxicological Pathology	0	0	0	0	0	0	0	BIOnetworks	0	0	0	0	0	0	0	0	0	0	Global
6250283	Yes	1	0	Journal of Veterinary Internal Medicine	Veterinary Radiology and Ultrasound	Not found	Journal of Small Animal Practice	0	0	0	0	0	0	JVIM	0	PubMed	VIN	0	0	0	0	0	0	0	0	PubMed	0	0	0	0	0	0	0	0	0	0	Global
6250811	No	99999999999999	0	Journal of Virology	Avian Pathology	Preventive Veterinary Medicine	Research in Veterinary Science	Veterinary Microbiology	Svensk Veterinärtidning	VirusGenes	0	0	0	Journal of Virology	0	PubMed	ProMed	Avian Web (Beauty of Birds)	The Pig Site	0	0	0	0	0	0	PubMed	1	1	1	0	1	1	0	0	1	0	Global
6250901	Yes	1	0	Journal of Veterinary Internal Medicine	Journal of the American Veterinary Medical Association	Journal of Small Animal Practice	Veterinary Parasitology	Journal of Veterinary Diagnostic Investigation	Journal of Feline Medicine and Surgery	0	0	0	0	JVIM	0	PubMed	0	0	0	0	0	0	0	0	0	PubMed	1	0	0	1	1	1	0	0	0	0	Global
6251237	Yes	1	0	Journal of Veterinary Internal Medicine	Consulta	Pratique Medicale et Chirurgicale de l'Animal de Compagnie	0	0	0	0	0	0	0	JVIM	0	VIN	0	0	0	0	0	0	0	0	0	VIN	0	0	0	0	0	0	0	0	0	0	Global
6251400	Yes	1	0	Journal of the American Veterinary Medical Association	0	0	0	0	0	0	0	0	0		0	veterinarios en web	0	0	0	0	0	0	0	0	0	0	0	0	0	0	0	0	0	0	0	1	Global
6252120	Yes	1	0	Journal of Veterinary Internal Medicine	Journal of the American Veterinary Medical Association	Journal of the American Veterinary Medical Association	Veterinary Record	Journal of Small Animal Practice	Veterinary Clinics of North America	Veterinary Parasitology	Veterinary Microbiology	Compendium: Continuing Education For Veterinarians	New England Journal of Medicine	Journal of Veterinary Internal Medicine	0	PubMed	Wiley online library	University Websites or library	VIN	Google	science direct	0	0	0	0	Journal of Veterinary Internal Medicine	0	0	0	0	0	0	0	0	0	0	Global
6252269	Yes	1	0	Veterinary and Comparative Oncology	Journal of the American Veterinary Medical Association	Journal of Veterinary Internal Medicine	Veterinary Pathology	Veterinary Radiology and Ultrasound	Veterinary Journal	Journal of the American Animal Hospital Association	Journal of Small Animal Practice	Journal of Comparative Pathology	Nature reviews cancer	all of them	0	PubMed	0	0	0	0	0	0	0	0	0	PubMed	0	0	0	0	0	0	0	0	0	1	Global
6252280	Yes	1	0	Tijdschrift voor Diergeneeskunde	0	0	0	0	0	0	0	0	0		0	GD Deventer (Dutch Animal Health service) website	The Dutch association of manufacturers and importers of veterinary medicinal products (FIDIN)	0	0	0	0	0	0	0	0	GD Deventer (Dutch Animal Health service) website	0	0	0	0	0	0	0	0	0	1	Global
6252498	Yes	0	0	Veterinary Clinics of North America	Journal of the American Animal Hospital Association	Veterinary Focus	The Veterinary Journal	Clínica Veterinária	0	0	0	0	0	The Veterinary journal	0	Biblioteca MVZ	Martindales the Virtual Veterinary Centre	Petcancervet.co.uk	Dermavet	0	0	0	0	0	0	Biblioteca MVZ	0	0	0	0	0	0	0	0	0	0	Global
6253219	Yes	1	0	European Journal of Companion Animal Practice	0	0	0	0	0	0	0	0	0	EJCAP	0	PubMed	Google scholar	0	0	0	0	0	0	0	0	PubMed	0	0	0	0	0	0	0	0	0	0	Global
6253531	Yes	1	0	Praktische Tierarzt	0	0	0	0	0	0	0	0	0		0	Der Praktische Tierarzt	0	0	0	0	0	0	0	0	0	0	1	1	0	0	0	1	0	0	0	0	Global
6253761	Yes	1	0	Journal of Veterinary Internal Medicine	Journal of the American Veterinary Medical Association	American Journal of Veterinary Research	Veterinary Clinical Pathology	Journal of Small Animal Practice	Journal of Feline Medicine and Surgery	Journal of the American Animal Hospital Association	More than one	0	0	JVIM	0	Idia for ipad	Inherited Diseases in Dogs (IDID Cambridge)	VIN	0	0	0	0	0	0	0	VIN	0	0	0	0	0	0	0	0	0	0	Global
6253851	No	99999999999999	0	Journal of the American Veterinary Medical Association	American Journal of Veterinary Research	Clinician's Brief	Journal of Veterinary Internal Medicine	0	0	0	0	0	0	JACVIM	0	PubMed	American Veterinary Medical Association	0	0	0	0	0	0	0	0	American Veterinary Medical Association	1	1	1	1	1	1	1	1	1	1	Global
6253979	Yes	0	0	Journal of Veterinary Internal Medicine	Journal of Small Animal Practice	Journal of the American Veterinary Medical Association	Journal of the South African Veterinary Association	Veterinary Microbiology	Veterinary Clinics of North America	Veterinary Medicine	Veterinary Parasitology	More than one	0	depends entirely on what I'm after	0	PubMed	International Cat Care (was FAB)	Inherited Diseases in Dogs (IDID Cambridge)	IVIS	0	0	0	0	0	0	PubMed	1	1	0	0	0	1	0	0	0	0	Global
6254153	Yes	1	0	Journal of Veterinary Internal Medicine	Journal of the American Veterinary Medical Association	Journal of Small Animal Practice	New England Journal of Medicine	0	0	0	0	0	0	JVIM	0	VIN	PubMed	0	0	0	0	0	0	0	0	PubMed	1	0	1	1	1	0	0	0	0	0	Global
6254191	Yes	1	0	Journal of Veterinary Internal Medicine	Journal of the American Veterinary Medical Association	Journal of Small Animal Practice	Journal of Feline Medicine and Surgery	American Journal of Veterinary Research	Veterinary Record	Schweizer Archiv fur Tierheilkunde	Journal of the American Animal Hospital Association	The Veterinary Journal	0	JVIM	0	VIN	0	0	0	0	0	0	0	0	0	0	1	0	0	0	0	1	0	0	1	0	Global
6254466	Yes	1	0	Veterinary Dermatology	European Journal of Companion Animal Practice	La Semaine Veterinaire	0	0	0	0	0	0	0	La semaine vétérinaire	0	Vetstream	0	0	0	0	0	0	0	0	0	Vetstream	1	0	1	1	0	0	0	0	1	0	Global
6255930	Yes	1	0	Journal of the American Veterinary Medical Association	0	0	0	0	0	0	0	0	0		0	VIN	0	0	0	0	0	0	0	0	0	VIN	1	0	0	0	0	0	0	0	0	1	Global
6256676	Yes	1	0	Dansk Veterinærtidsskrift	European Journal of Companion Animal Practice	0	0	0	0	0	0	0	0	fecava	0	IVIS	European Advisory Board on Cat Diseases	0	0	0	0	0	0	0	0	IVIS	1	1	1	1	1	1	1	0	0	0	Global
6257265	Yes	1	0	Journal of Feline Medicine and Surgery	Veterinary Dermatology	Tijdschrift voor Diergeneeskunde	Tijdschrift voor Diergeneeskunde	0	0	0	0	0	0	ISFM	0	Vetstream	Clinician's Brief	0	0	0	0	0	0	0	0	Vetstream	0	0	0	0	0	0	0	0	0	0	Global
6261958	Yes	1	0	Svensk Veterinärtidning	Equine Veterinary Journal	0	0	0	0	0	0	0	0	EVJ	0	IVIS	The Horse	0	0	0	0	0	0	0	0	IVIS	0	0	0	0	0	0	0	0	0	0	Global
6262116	Yes	1	0	Veterinary Surgery	Journal of Small Animal Practice	Veterinary and Comparative Orthopaedics and Traumatology	0	0	0	0	0	0	0	Veterinary Surgery	0	IVIS	0	0	0	0	0	0	0	0	0	IVIS	1	0	0	1	1	1	0	0	0	0	Global
6262176	Yes	1	0	Journal of Veterinary Internal Medicine	Veterinary Research	Journal of the American Veterinary Medical Association	Veterinary Clinics of North America	Journal of Feline Medicine and Surgery	0	0	0	0	0	Vet Clin North Am	0	expertconsultbook (Ettinger's Textbook of Veterinary Internal Medicine online)	VIN	Web of Science OR Web of Knowledge	PubMed	medline	0	0	0	0	0	Web of Science OR Web of Knowledge	0	0	0	0	0	0	0	0	0	1	Global
6262278	No	99999999999999	0	International Journal of Food Microbiology	Food Microbiol	Journal of Clinical Microbiology	Emerging Infectious Diseases	Preventive Veterinary Medicine	Eurosurveillance	Journal of Dairy Science	Food Protection	Not found	Foodborne Pathogens and Disease	ScienceDirect	0	European Food Safety Authority (EFSA)	Centers for Disease Control (CDC)	University Websites or library	United States Department of Agriculture (USDA)	World Health Organisation (WHO)	Food Safety and Inspection Service (FSIS)	oie	Health Protection Agency (HPA)	Department of Environment Food and Rural Affairs (Defra)	0	European Food Safety Authority (EFSA)	1	0	1	1	1	0	0	0	1	0	Global
6262298	Yes	1	0	Kleintierpraxis	Tierarztliche Praxis	Journal of Small Animal Practice	Journal of Veterinary Internal Medicine	Journal of Feline Medicine and Surgery	Journal of the American Veterinary Medical Association	0	0	0	0	J Vet Intern Med	0	VIN	Web of Science OR Web of Knowledge	Tierarzneimittel.ch	0	0	0	0	0	0	0	VIN	1	0	1	1	1	1	0	0	1	0	Global
6262451	Yes	1	0	Veterinarais Zurnaals	European Journal of Companion Animal Practice	Clinician's Brief	Journal of Small Animal Practice	Journal of Small Animal Practice	Veterinary Focus	Journal of Veterinary Emergency and Critical Care	Journal of Exotic Pet Medicine	0	0	Veterinary Focus	0	Veterinary Economics	Dvm360 (Veterinary Medicine)	IVIS	0	0	0	0	0	0	0	IVIS	0	0	0	0	0	0	0	0	0	1	Global
6263011	No	99999999999999	0	Veterinary Record	Vaccine	Suomen Eläinlääkärilehti (The Finnish Veterinary Journal)	0	0	0	0	0	0	0	Veterinary Record	0	IVIS	medline	Scopus	science direct	0	0	0	0	0	0	IVIS	0	0	0	0	0	0	0	0	0	0	Global
6263329	Yes	1	0	Veterinary and Comparative Orthopaedics and Traumatology	Veterinary Surgery	Journal of Small Animal Practice	Compendium. Continuing Education for Veterinarians	Journal of the American Animal Hospital Association	Clinica Veterinaria de Pequenos Animales	0	0	0	0	depending the case	0	PubMed	Orthovetsupersite	0	0	0	0	0	0	0	0	PubMed	0	0	0	0	0	0	0	0	0	1	Global
6263651	No	99999999999999	0	Journal of Small Animal Practice	Veterinary Medicine	Veterinary Clinics of North America	Not found	Journal of Veterinary Internal Medicine	0	0	0	0	0	ELSEVIER	0	veterinarios en web	0	0	0	0	0	0	0	0	0	0	0	0	0	0	0	0	0	0	0	0	Global
6263884	Yes	0	0	Revista Clinica Veterinaria	Other	Journal of Veterinary Emergency and Critical Care	0	0	0	0	0	0	0	IVIS.ORG	0	IVIS	Veterinary Emergency and Clinical Care Society	0	0	0	0	0	0	0	0	IVIS	1	1	1	1	1	1	0	0	1	0	Global
6273646	Yes	1	0	Journal of Veterinary Internal Medicine	American Journal of Veterinary Research	Journal of the American Veterinary Medical Association	Veterinary and Comparative Oncology	Cancer	Cancer Research	New England Journal of Medicine	0	0	0	JVIM	0	VIN	0	0	0	0	0	0	0	0	0	VIN	0	0	0	0	0	0	0	0	0	0	Global
6273876	Yes	1	0	Veterinary Surgery	Not found	0	0	0	0	0	0	0	0		0	netdyredokotor.dk	IVIS	Google	0	0	0	0	0	0	0	netdyredokotor.dk	1	1	0	1	1	1	0	0	0	0	Global
6273889	Yes	0	0	Vet News	Veterinary Medicine	0	0	0	0	0	0	0	0	Vet Med	0	Clinical Vet Advisor (Cote)	0	0	0	0	0	0	0	0	0	Clinical Vet Advisor (Cote)	1	0	0	1	1	1	0	0	0	0	Global
6274176	Yes	1	0	Journal of Veterinary Emergency and Critical Care	Journal of Veterinary Internal Medicine	Veterinary Surgery	Critical Care Medicine	Journal of the American Veterinary Medical Association	American Journal of Veterinary Research	0	0	0	0	JVECC	0	American Veterinary Medical Association	VIN	0	0	0	0	0	0	0	0	American Veterinary Medical Association	1	0	0	1	1	1	0	0	0	0	Global
6274200	Yes	1	0	Journal of Veterinary Emergency and Critical Care	Journal of Veterinary Internal Medicine	Australian Veterinary Journal	Journal of Small Animal Practice	Journal of the American Veterinary Medical Association	Journal of the American Animal Hospital Association	Veterinary Anaesthesia and Analgesia	0	0	0	Journal of Veterinary Internal Medicine	0	American Veterinary Medical Association	American College of Veterinary Emergency and Critical Care (ACVECC)	0	0	0	0	0	0	0	0	American Veterinary Medical Association	1	1	0	1	0	1	0	0	1	0	Global
6274343	Yes	1	0	Journal of Veterinary Emergency and Critical Care	Journal of Veterinary Internal Medicine	Journal of the American Veterinary Medical Association	0	0	0	0	0	0	0	JVECCS	0	VIN	0	0	0	0	0	0	0	0	0	VIN	0	0	0	0	0	0	0	0	0	0	Global
6274874	Yes	0	0	European Journal of Companion Animal Practice	Journal of Small Animal Practice	UK Vet	In Practice	0	0	0	0	0	0	EJCAP	0	IVIS	VIN	0	0	0	0	0	0	0	0	IVIS	0	0	0	0	0	0	0	0	0	0	Global
6275246	Yes	1	0	Equine Veterinary Journal	Journal of the American Veterinary Medical Association	American Journal of Veterinary Research	Epidemiology and Infection	Veterinary Research	Equine Veterinary Education	Veterinary Microbiology	0	0	0	equine veterinary education	0	PubMed	0	0	0	0	0	0	0	0	0	PubMed	0	0	0	0	0	0	0	0	0	0	Global
6275635	Yes	1	0	Journal of Veterinary Emergency and Critical Care	Journal of the American Veterinary Medical Association	Journal of Veterinary Internal Medicine	Journal of Veterinary Emergency and Critical Care	New England Journal of Medicine	0	0	0	0	0	Journal of Veterinary Internal Medicine	0	VIN	0	0	0	0	0	0	0	0	0	Journal of Veterinary Emergency and Critical Care	0	0	0	0	0	0	0	0	0	0	Global
6277275	Yes	1	0	Irish Veterinary Journal	0	0	0	0	0	0	0	0	0		0	merck	Google	0	0	0	0	0	0	0	0	0	0	0	0	0	0	0	0	0	0	0	Global
6277377	Yes	1	0	Journal of Veterinary Emergency and Critical Care	Journal of Veterinary Internal Medicine	Journal of the American Veterinary Medical Association	American Journal of Veterinary Research	Veterinary Surgery	Veterinary Compendium of Orthopaedics and Traumatology	0	0	0	0	Journal of Veterinary Internal Medicine	0	medline	0	0	0	0	0	0	0	0	0	medline	1	0	0	1	1	1	0	0	0	0	Global
6277807	Yes	1	0	Journal of the American Veterinary Medical Association	Journal of Veterinary Internal Medicine	Journal of Veterinary Emergency and Critical Care	Veterinary Surgery	Veterinary Clinics of North America	American Journal of Veterinary Research	Compendium: Continuing Education For Veterinarians	0	0	0	JVECC	0	VIN	0	0	0	0	0	0	0	0	0	VIN	1	1	0	1	1	1	0	0	1	0	Global
6278141	Yes	1	0	Journal of the American Veterinary Medical Association	Journal of Veterinary Internal Medicine	Journal of Veterinary Emergency and Critical Care	Journal of Veterinary Cardiology	Circulation	Journal of Veterinary Emergency and Critical Care	Journal of the American Animal Hospital Association	0	0	0	jvim	0	PubMed	0	0	0	0	0	0	0	0	0	PubMed	0	0	0	0	0	0	0	0	0	0	Global
6278218	Yes	1	0	Journal of Veterinary Internal Medicine	Journal of Small Animal Practice	Journal of the American Veterinary Medical Association	Journal of Veterinary Emergency and Critical Care	American Journal of Veterinary Research	0	0	0	0	0	jvim	0	VIN	0	0	0	0	0	0	0	0	0	VIN	1	1	1	1	1	0	1	0	0	0	Global
6280131	No	99999999999999	0	Veterinary Pathology	Journal of Comparative Pathology	Journal of Veterinary Diagnostic Investigation	Journal of the American Veterinary Medical Association	Journal of Small Animal Practice	Journal of the American Animal Hospital Association	Veterinary Record	Veterinary Parasitology	Veterinary Clinics of North America	Veterinary and Comparative Oncology	vet path	0	Cornell UCVM (Consultant, Dr King's Pathology or Feline Health Centre)	0	0	0	0	0	0	0	0	0	Cornell UCVM (Consultant, Dr King's Pathology or Feline Health Centre)	0	0	0	0	0	0	0	0	0	0	Global
6280532	Yes	1	0	Tijdschrift voor Diergeneeskunde	European Journal of Companion Animal Practice	0	0	0	0	0	0	0	0	The European Journal	0	Vetstream	IVIS	0	0	0	0	0	0	0	0	Vetstream	0	0	0	0	0	0	0	0	0	0	Global
6281080	Yes	1	0	World Rabbit Science	0	0	0	0	0	0	0	0	0	Journal of the world rabbit science association	0	Spanish Association of Cuniculture (ASESCU)	0	0	0	0	0	0	0	0	0	World Rabbit Science	1	1	1	1	1	1	1	0	0	0	Global
6282389	Yes	1	0	Journal of Veterinary Emergency and Critical Care	Journal of the American Veterinary Medical Association	Compendium: Continuing Education For Veterinarians	Journal of Veterinary Internal Medicine	0	0	0	0	0	0	JVECCS	0	Compendium Vetlearn	VIN	0	0	0	0	0	0	0	0	VIN	0	0	0	0	0	0	0	0	0	0	Global
6284629	Yes	1	0	Veterinary Ophthalmology	The Veterinary Journal	Veterinary Record	European Journal of Companion Animal Practice	0	0	0	0	0	0	vet ophthalmology	0	IVIS	British Small Animal Veterinary Association (BSAVA)	World Small Animal Veterinary Association (WSAVA)	0	0	0	0	0	0	0	IVIS	1	1	1	1	1	1	0	0	1	0	Global
6285023	Yes	1	0	Journal of Veterinary Emergency and Critical Care	Journal of the American Veterinary Medical Association	Journal of Veterinary Internal Medicine	Journal of Veterinary Emergency and Critical Care	New England Journal of Medicine	Veterinary Research	Canadian Veterinary Journal	0	0	0	JVECCS	0	American Society for the Prevention of Cruelty to Animals	0	0	0	0	0	0	0	0	0	American Society for the Prevention of Cruelty to Animals	1	0	1	1	1	0	0	0	1	0	Global
6286492	Yes	1	0	Journal of the American Veterinary Medical Association	Journal of Veterinary Emergency and Critical Care	Journal of Veterinary Internal Medicine	Not found	0	0	0	0	0	0	JAVMA	0	VIN	0	0	0	0	0	0	0	0	0	VIN	1	1	1	1	1	1	1	1	1	1	Global
6286505	Yes	0	0	Veterinary Anaesthesia and Analgesia	The Veterinary Journal	American Journal of Veterinary Research	Journal of Small Animal Practice	Journal of the American Veterinary Medical Association	Equine Veterinary Journal	Journal of Equine Veterinary Science	Veterinary Record	Journal of Feline Medicine and Surgery	Ciência Rural	Veterinary Anaesthesia and Analgesia	0	PubMed	0	0	0	0	0	0	0	0	0	0	1	1	0	1	1	1	0	0	0	0	Global
6286561	Yes	1	0	Veterinary Surgery	Journal of Veterinary Emergency and Critical Care	Equine Veterinary Journal	American Journal of Veterinary Research	0	0	0	0	0	0	Vet Surg	0	IVIS	PubMed	0	0	0	0	0	0	0	0	PubMed	1	1	1	1	1	1	0	0	1	0	Global
6287077	Yes	1	0	Journal of Veterinary Emergency and Critical Care	Journal of Veterinary Internal Medicine	Journal of the American Veterinary Medical Association	Veterinary Surgery	American Journal of Veterinary Research	0	0	0	0	0	JVECC	0	VIN	Not found	More than one	0	0	0	0	0	0	0	Journal of Veterinary Emergency and Critical Care	0	0	0	0	0	0	0	0	0	0	Global
6287849	Yes	1	0	Tierärzteblatt	Praktische Tierarzt	International Journal of Dairy Science	0	0	0	0	0	0	0	Int dairy journal	0	Google	0	0	0	0	0	0	0	0	0	Tierärzteblatt	0	0	0	0	0	0	0	0	0	0	Global
6288617	Yes	1	0	Journal of Veterinary Emergency and Critical Care	Journal of the American Veterinary Medical Association	Not found	Canadian Veterinary Journal	Canadian Journal of Veterinary Research	Journal of the American Animal Hospital Association	Veterinary Surgery	Compendium: Continuing Education For Veterinarians	Journal of Veterinary Internal Medicine	Veterinary Medicine	JVECC	0	VIN	0	0	0	0	0	0	0	0	0	Journal of Veterinary Emergency and Critical Care	1	0	0	1	1	0	0	0	0	0	Global
6288861	No	99999999999999	0	Journal of Veterinary Internal Medicine	New Zealand Veterinary Journal	Veterinary Journal	Irish Veterinary Journal	Journal of Small Animal Practice	Journal of Veterinary Diagnostic Investigation	0	0	0	0	JVIM	0	VIN	Veterinary Eye Institute (VEI)	0	0	0	0	0	0	0	0	VIN	0	0	0	0	0	0	0	0	0	1	Global
6288929	Yes	1	0	Journal of Veterinary Internal Medicine	0	0	0	0	0	0	0	0	0	JVIM	0	VIN	0	0	0	0	0	0	0	0	0	VIN	1	0	1	0	1	0	0	0	0	1	Global
6289522	Yes	1	0	Journal of the American Veterinary Medical Association	Journal of Small Animal Practice	American Journal of Veterinary Research	Veterinary Record	Australian Veterinary Journal	Journal of Veterinary Emergency and Critical Care	Journal of Veterinary Clinics	New England Journal of Medicine	0	0	JAVMA	0	PubMed	0	0	0	0	0	0	0	0	0	PubMed	1	1	0	1	1	0	0	0	0	0	Global
6289671	Yes	0	0	Indian Veterinary Journal	Compendium: Continuing Education For Veterinarians	Indian Journal of Veterinary Surgery	Veterinary Focus	0	0	0	0	0	0	Veterinary Compendium	0	American Society for the Prevention of Cruelty to Animals	merck	Elib4vet.com (extinct website)	Dvm360 (Veterinary Medicine)	University Websites or library	A case a Week	Clinician's Brief	Medirabbit.com	University Websites or library	University Websites or library	merck	0	0	0	0	0	0	0	0	0	0	Global
6290173	Yes	1	0	Veterinary Ireland Journal	European Journal of Companion Animal Practice	Other	0	0	0	0	0	0	0	EJCAP	0	More than one	0	0	0	0	0	0	0	0	0	Google	0	0	0	0	0	0	0	0	0	0	Global
6297183	Yes	1	0	Compendium: Continuing Education For Veterinarians	Journal of Veterinary Dentistry	0	0	0	0	0	0	0	0	Compendium for Continuing Education	0	VIN	VeterinaryTeam Brief (was Exceptional Veterinary Team)	Dvm360 (Veterinary Medicine)	Indoor Pet Initiative	0	0	0	0	0	0	VIN	0	0	0	0	0	0	0	0	0	0	Global
6297210	No	99999999999999	0	Journal of Dairy Science	Canadian Veterinary Journal	Journal of the American Veterinary Medical Association	0	0	0	0	0	0	0		0	Canadian Cattlemen's Association	Alberta Beef Producers	Ontario Ministry of Agriculture Food and Rural Affairs (OMAFRA)	0	0	0	0	0	0	0	0	1	1	0	0	1	0	0	0	0	0	Global
6297503	Yes	1	0	Canadian Veterinary Journal	Veterinary Medicine	Feedstuffs	Journal of the American Veterinary Medical Association	Other	Not found	0	0	0	0	Veterinary Medicine	0	VIN	California Veterinary Medical Association	American Veterinary Medical Association	Saskatchewan Veterinary Medical Association (SVMA)	0	0	0	0	0	0	VIN	0	0	0	0	0	0	0	0	0	0	Global
6297621	Yes	1	0	Journal of Veterinary Emergency and Critical Care	Journal of Veterinary Internal Medicine	Journal of the American Veterinary Medical Association	Canadian Veterinary Journal	0	0	0	0	0	0	Journal of Veterinary Emergency and Critical Care	0	VIN	0	0	0	0	0	0	0	0	0	VIN	1	1	1	1	1	1	0	0	1	0	Global
6297871	Yes	1	0	Exotic DVM : A Practical Resource for Clinicians	Journal of Avian Medicine and Surgery	Journal of Herpetological Medicine and Surgery	Not found	0	0	0	0	0	0	Exotic VDM	0	VIN	Exotic DVM forum	0	0	0	0	0	0	0	0	VIN	0	0	0	0	0	0	0	0	0	1	Global
6298536	Yes	1	0	Canadian Veterinary Journal	0	0	0	0	0	0	0	0	0	Canadian Veterinary Journal	0	VIN	Dr Sophia Yin	Clinician's Brief	0	0	0	0	0	0	0	VIN	1	0	0	0	0	1	0	0	0	0	Global
6298673	Yes	1	0	Veterinary and Comparative Orthopaedics and Traumatology	Journal of the American Animal Hospital Association	Canadian Veterinary Journal	0	0	0	0	0	0	0	VCOT	0	VIN	Cornell UCVM (Consultant, Dr King's Pathology or Feline Health Centre)	0	0	0	0	0	0	0	0	VIN	1	1	1	1	1	1	1	1	1	1	Global
6299110	Yes	1	0	Equine Veterinary Education	Canadian Veterinary Journal	Equine Veterinary Journal	0	0	0	0	0	0	0	Equine Veterinary Education	0	American Association of Equine Practitioners (AAEP) listserve	The Horse	0	0	0	0	0	0	0	0	American Association of Equine Practitioners (AAEP) listserve	0	0	0	0	0	0	0	0	0	0	Global
6299252	Yes	0	0	In Practice	Not found	0	0	0	0	0	0	0	0	In Practice	0	Vetweb	The Pig Site	0	0	0	0	0	0	0	0	Vetweb	0	0	0	0	0	0	0	0	0	1	Global
6299347	Yes	1	0	Canadian Veterinary Journal	Clinician's Brief	0	0	0	0	0	0	0	0		0	VIN	0	0	0	0	0	0	0	0	0	VIN	0	0	0	0	0	0	0	0	0	0	Global
6299348	Yes	0	0	Veterinary Record	In Practice	American Journal of Veterinary Research	Australian Veterinary Journal	0	0	0	0	0	0	In practice	0	University Websites or library	VIN	0	0	0	0	0	0	0	0	More than one	1	1	0	0	1	1	0	0	0	0	Global
6299540	Yes	1	0	Equine Veterinary Journal	0	0	0	0	0	0	0	0	0		0	IVIS	0	0	0	0	0	0	0	0	0	IVIS	0	0	0	0	0	0	0	0	0	0	Global
6299761	No	99999999999999	0	Australian Veterinary Journal	Journal of Animal Science	Journal of the American Association for Laboratory Animal Science	Laboratory Animals	Journal of Veterinary Science	Journal of Veterinary Medical Education	The Journal of Veterinary Medical Science	Animal Biotechnology	0	0	Animal biotechnology	0	ScienceDaily.com	Sciencemag.org	ScienceDaily.com	Not found	MSRC (Multiple Sclerosis Research Council)	nature.com	0	0	0	0	ScienceDaily.com	0	0	0	0	0	0	0	0	0	0	Global
6299907	Yes	0	0	Compendium: Continuing Education For Veterinarians	Equine Veterinary Education	Vet News	Veterinary Medicine	0	0	0	0	0	0	Compendium	0	IVIS	merck	0	0	0	0	0	0	0	0	Compendium: Continuing Education For Veterinarians	1	1	0	1	1	0	0	0	0	0	Global
6300187	Yes	0	0	More than one	0	0	0	0	0	0	0	0	0		0	VIN	Cabi	0	0	0	0	0	0	0	0	0	1	0	1	1	1	1	0	0	0	0	Global
6300425	Yes	1	0	Journal of Veterinary Internal Medicine	Journal of Veterinary Emergency and Critical Care	Canadian Veterinary Journal	0	0	0	0	0	0	0	JVIM	0	VIN	Veterinary Anaesthesia and Analgesis Support Group (VASG)	0	0	0	0	0	0	0	0	VIN	0	0	1	1	1	1	0	0	0	0	Global
6300650	Yes	1	0	Canadian Veterinary Journal	Veterinary Medicine	Journal of the American Animal Hospital Association	0	0	0	0	0	0	0	Veterinary Medicine	0	VIN	0	0	0	0	0	0	0	0	0	VIN	0	0	0	0	0	0	0	0	0	1	Global
6300810	Yes	1	0	Journal of Veterinary Emergency and Critical Care	Journal of Veterinary Internal Medicine	Canadian Veterinary Journal	0	0	0	0	0	0	0	JVECCS	0	VIN	0	0	0	0	0	0	0	0	0	VIN	1	0	0	0	0	1	0	0	0	0	Global
6301141	Yes	1	0	Journal of the American Veterinary Medical Association	0	0	0	0	0	0	0	0	0	JAVMA	0	Animal Health Smartbrief	Compendium Vetlearn	Non specific forum	Dvm360 (Veterinary Medicine)	Association of Shelter Vets	0	0	0	0	0	Association of Shelter Vets	1	1	1	1	1	1	0	0	0	0	Global
6301963	Yes	1	0	Journal of Veterinary Emergency and Critical Care	Journal of Veterinary Internal Medicine	Journal of the American Veterinary Medical Association	American Journal of Veterinary Research	Clinician's Brief	Veterinary Surgery	Compendium: Continuing Education For Veterinarians	0	0	0	JVECC	0	VIN	American Veterinary Medical Association	Dvm360 (Veterinary Medicine)	0	0	0	0	0	0	0	VIN	1	1	1	1	1	1	1	1	0	0	Global
6303198	Yes	1	0	Journal of Veterinary Emergency and Critical Care	Journal of Veterinary Internal Medicine	Veterinary Surgery	American Journal of Veterinary Research	Journal of the American Veterinary Medical Association	Critical Care Medicine	Thrombosis Research	Thrombosis and Haemostasis	Equine Veterinary Journal	Journal of Small Animal Practice	jvecc	0	VIN	0	0	0	0	0	0	0	0	0	VIN	1	0	0	1	0	1	0	0	0	0	Global
6303203	Yes	1	0	Journal of Veterinary Emergency and Critical Care	Journal of Veterinary Internal Medicine	Veterinary Surgery	Journal of Small Animal Practice	Journal of Veterinary Emergency and Critical Care	New England Journal of Medicine	Journal of the American Veterinary Medical Association	Journal of the American Animal Hospital Association	0	0	JVECSS	0	VIN	0	0	0	0	0	0	0	0	0	VIN	0	0	0	0	0	0	0	0	0	1	Global
6303366	No	99999999999999	0	Veterinary Record	Journal of Small Animal Practice	Journal of Veterinary Behavior: Clinical Applications And Research	Journal of Traumatology and Orthopaedics	Veterinary and Comparative Oncology	Irish Veterinary Journal	Journal of Feline Medicine and Surgery	0	0	0	all	0	IVIS	Society of Practising Veterinary Surgeons (SPVS)	Companion Animal Behaviour Therapy Study Group	0	0	0	0	0	0	0	More than one	1	1	0	1	1	1	0	0	0	0	Global
6303412	Yes	1	0	Equine Veterinary Journal	Dansk Veterinærtidsskrift	Equine Veterinary Education	0	0	0	0	0	0	0	equine veterinary jornal	0	IVIS	PA-L (Professional Acupuncture mailing List)	Danish Veterinary Association (DVA)	0	0	0	0	0	0	0	National Veterinary Association (Not specified)	0	0	0	0	0	0	0	0	0	1	Global
[truncated: 1,628 more rows]

## Sheet: JournalsOneCol
IDNumber	Clinician	WorkDeveloped	Work Country	Work UN Continent	SourceJournal Unanswered	SourceJournalFinal	Journal Number
5978675	Yes	1	Singapore	Asia	0	99999999999999	8
5978675	Yes	1	Singapore	Asia	0	99999999999999	9
5978675	Yes	1	Singapore	Asia	0	99999999999999	10
5978675	Yes	1	Singapore	Asia	0	American Journal of Traditional Chinese Veterinary Medicine	5
[truncated: 23,503 more rows]

## Sheet: ElecOneCol
IDNumber	Clinician	Work Developed	Work Country	Work UN Continent	ElecFinal	Elec Number
[truncated: 23,507 more rows]

[truncated: 2 more sheets: Top10MostReadJourn_Internat_Nat, HowReceivedQuestionnaire]
